# Supplementary material for: Semantic computational analysis of anticoagulation use in atrial fibrillation from real world data
Source: PLoS One. 2019 Nov 25;14(11):e0225625. doi: 10.1371/journal.pone.0225625 (PMC6876873; doi:10.1371/journal.pone.0225625)
Supplement: S1 Table — Age and gender are included directly from electronic health record data. The agreed terms under “include” and “exclude” headings were used by clinical experts to calculate each score manually. The lists of UMLS concepts for each component were derived automatically and used by the NLP scoring algorithm. (XLSX) [file pone.0225625.s001.xlsx]

## Sheet: Sheet1
Component	Score	Include	Exclude	UMLS
Congestive heart failure	CHA2DS2-VASc	Any synonyms including pulmonary oedema, Ejection fraction <40%	Medication alone with no mention of HF	C4024201, C4025008, C1847397, C4025009, C1832374, C0742747, C0018801, C0018802, C0034063
Hypertension	CHA2DS2-VASc	Any history of hypertension	Medication alone with no mention of HTN	C0020546, C0020545, C1840374, C1840375, C4025693, C1840376, C1857175, C0020538, C0497247
Diabetes	CHA2DS2-VASc	Type II and Type I diabetes mellitus, Diabetes medication on discharge (insulin, metformin, sulfonylureas)	Impaired glucose tolerance, pregnancy-related diabetes, Insulin during admission but not TTA and no other mention of DM	C0011880, C0011860, C1842404, C0342276, C0011854, C0854110, C1837792, C0011849, C0241863, C0017631, C0021641, C0025598
Stroke/TIA/Thromboembolism	CHA2DS2-VASc	DVT or PE, any suspected ischaemic stroke/TIA event	Suspected but subsequently excluded, intracerebral haemorrhage	C0038454, C0948008, C0917805, C1857287, C0040038, C1112433, C0749398, C4025286, C0085307, C0149871, C1735901, C0034065
Vascular disease	CHA2DS2-VASc	MI or ACS, aortic aneuysm, PAD	Coronary artery disease or ischaemic heart disease alone; must have MI	C1867457, C4025248, C0162872, C1851119, C0345049, C2239253, C4025266, C4022753, C4022752, C0238669, C1704436, C0085096, C0027051, C0003486, C4022791, C4022790, C3537184
Uncontrolled hypertension	HAS-BLED	Uncontrolled hypertension	Systolic BP recorded as <140mmHg on two occasions in last two encounters	C1868885
Abnormal liver function	HAS-BLED	Cirrhosis, alcoholic liver disease, hepatitis, jaundice, abnormal liver function tests (Elevation of AlkPhos/GGT/ALT/AST)	Subsequent normalisation of AlkPhos/GGT/ALT/AST	C1864179, C2750654, C4021883, C1392669, C0267812, C2004456, C0267797, C0027613, C2675624, C4020697, C2673820, C0302809, C0042721, C1861901, C1843995, C1848456, C0019189, C3808820, C0520463, C1842003, C0877359, C0086565, C0235996, C0438717, C1848701, C0151766, C0438237, C0023890, C0019158, C0022346, C0023896, C1442981, C0019187, C0023891, C0400926
Abnormal renal function	HAS-BLED	Dialysis, renal failure, chronic renal failure, chronic kidney disease (CKD), kidney transplant, elevation of Creatinine or eGFR<50	Subsequent normalisation	C2316401, C2317473, C2316786, C2316787, C2316810, C1561643, C0748318, C0853068, C4023745, C0011946, C0022671, C0022658, C0403447, C0019004
Stroke	HAS-BLED	Haemorrhagic or ischaemic stroke, TIA, PE, DVT	Cerebral microbleed	C0917805, C1857287, C0948008, C1112433, C4025286, C0749398, C1735901, C0038454, C0040038, C0085307, C0149871, C0034065, C2937358, C0553692, C4025264
Bleeding	HAS-BLED	Any symptomatic non-traumatic major haemorrhage	Nosebleed unless recurrent	C4023144, C4023143, C0007722, C0854107, C0034150, C0031256, C0013491, C0423798, C1697453, C1844374, C0151529, C1390214, C0015402, C0008522, C0020581, C0042909, C0035317, C0038534, C0151699, C0038525, C2937358, C0553692, C4025264, C1837247, C0018946, C0149854, C0238154, C0017181, C0267373, C0520561, C0474585, C0025222, C0018926, C0018932, C0151702, C0018924, C4280720, C3805919, C4280713, C4280712,…
Labile INR	HAS-BLED	Poor warfarin control, INR out of range, uncontrolled INR, poorly controlled INR	Warfarin due to prosthetic cardiac valves	C0857250, C0580417
Drugs increasing bleeding risk	HAS-BLED	Oral antiplatelets (aspirin and clopidogrel) or NSAIDs	Previous use	C0004057, C0070166, C0012582, C1999375, C1620287, C2711031, C0949477, C0771892, C0717758, C0165631, C0127615, C0073631, C0064326, C0040377, C0038878, C0038792, C0037549, C0036078, C0036077, C0033056, C0031990, C0031463, C0030078, C0028067, C0027396, C0025152, C0025042, C0022635, C0021246, C0020740, C0016377, C0014581, C0012586, C0012228, C0012091, C0009018, C0006351, C0003524, C0003420, C3273005,…
Alcohol	HAS-BLED	Alcohol misuse, alcohol overuse, alcoholic	Previous use	C0560219, C0687725, C0338785, C0085762, C0001973
