# Supplementary material for: Semantic computational analysis of anticoagulation use in atrial fibrillation from real world data
Source: PLoS One. 2019 Nov 25;14(11):e0225625. doi: 10.1371/journal.pone.0225625 (PMC6876873; doi:10.1371/journal.pone.0225625)
Supplement: S2 Table — Cases were considered positive if at least one manual rater marked as positive. The agreement between the two manual raters is shown as “agreement between raters”. (XLSX) [file pone.0225625.s002.xlsx]

## Sheet: validation_per_component
Score	Factor	Agreement between raters	F1	Precision	Recall	Total Negative	Total Positive
CHA2DS2-VASc	CHF	0.95	0.555556	0.5	0.625	32	8
CHA2DS2-VASc	Hypertension	0.875	0.867925	0.851852	0.884615	14	26
CHA2DS2-VASc	Diabetes	0.975	0.731707	0.6	0.9375	24	16
CHA2DS2-VASc	Stroke/TIA/Thromboembolism	0.9	0.933333	0.875	1	26	14
CHA2DS2-VASc	Vascular disease	0.95	0.4	0.571429	0.307692	27	13
CHA2DS2-VASc	Overall	0.93	0.753086	0.717647	0.792208	123	77
HAS-BLED	Uncontrolled hypertension	0.975	0	0	0	39	1
HAS-BLED	Liver function abnormal	0.925	0.666667	1	0.5	36	4
HAS-BLED	Stroke	0.925	0.866667	0.8125	0.928571	26	14
HAS-BLED	Renal function abnormal	0.925	0.666667	0.714286	0.625	32	8
HAS-BLED	Bleeding	0.975	0.545455	0.5	0.6	35	5
HAS-BLED	Drugs increasing bleed risk	0.825	0.47619	0.454545	0.5	30	10
HAS-BLED	Alcohol	0.975	0	0	0	39	1
HAS-BLED	Overall	0.932143	0.622222	0.595745	0.651163	237	43
