# Supplementary material for: Semantic computational analysis of anticoagulation use in atrial fibrillation from real world data
Source: PLoS One. 2019 Nov 25;14(11):e0225625. doi: 10.1371/journal.pone.0225625 (PMC6876873; doi:10.1371/journal.pone.0225625)
Supplement: S3 Table — Each row represents a single patient identified only by row number (“Patient” column). (CSV) [file pone.0225625.s003.csv]

Patient	hasbled_Age gt65	hasbled_drugs increasing bleed risk	hasbled_alcohol	hasbled_bleeding	hasbled_abnormal renal function	hasbled_INR	hasbled_uncontrolled hypertension	hasbled_stroke	hasbled_abnormal liver function	hasbled	chadsvasc_vascular disease	chadsvasc_Age 65-74	chadsvasc_stroke	chadsvasc_hypertension	chadsvasc_Female	chadsvasc_congestive heart failure	chadsvasc_diabetes mellitus	chadsvasc_Age gte75	chadsvasc
1	1	0	0	0	0	0	0	1	0	2	0	0	2	1	1	0	0	2	6
2	1	1	0	0	0	0	0	1	0	3	0	0	2	1	1	0	1	2	7
3	1	0	0	0	0	0	0	0	0	1	0	0	0	0	1	0	0	2	3
4	1	1	0	1	0	0	0	1	0	4	0	0	2	1	0	0	1	2	6
5	1	1	0	0	0	0	0	1	0	3	0	0	2	1	1	0	1	2	7
6	1	1	0	0	0	0	0	1	0	3	0	1	2	1	1	1	1	0	7
7	1	0	0	0	0	0	0	1	0	2	0	0	2	1	1	1	0	2	7
8	1	0	0	1	1	0	0	1	0	4	0	0	2	1	1	0	0	2	6
9	1	1	0	0	0	0	0	0	0	2	1	1	0	1	0	0	1	0	4
10	1	1	0	0	1	0	0	1	0	4	1	0	2	1	1	1	0	2	8
11	0	0	0	1	0	0	0	0	0	1	0	0	0	1	0	0	0	0	1
12	1	0	0	0	0	0	0	0	0	1	0	1	0	0	1	0	0	0	2
13	1	0	0	0	0	0	0	1	0	2	1	0	2	1	1	0	0	2	7
14	1	1	0	1	1	0	0	1	0	5	0	0	2	1	1	1	1	2	8
15	1	0	0	0	0	0	0	1	0	2	0	1	2	1	1	1	1	0	7
16	1	1	0	0	1	0	0	0	0	3	0	0	0	1	1	1	1	2	6
17	0	0	0	0	0	0	0	0	0	0	0	0	0	1	0	0	0	0	1
18	1	0	0	0	0	0	0	0	0	1	0	0	0	0	1	1	0	2	4
19	1	1	0	0	0	0	0	1	0	3	0	0	2	1	1	0	0	2	6
20	0	0	0	0	0	0	0	0	0	0	0	0	0	1	1	0	1	0	3
21	1	0	0	0	0	0	0	1	0	2	0	0	2	0	1	0	1	2	6
22	0	1	0	0	0	0	0	1	0	2	0	0	2	1	0	1	1	0	5
23	1	1	0	0	1	0	0	1	0	4	1	0	2	1	1	1	1	2	9
24	1	1	0	0	0	0	0	1	0	3	1	0	2	1	1	1	1	2	9
25	1	0	0	0	0	0	0	0	1	2	1	0	0	1	1	0	0	2	5
26	1	1	0	0	0	0	0	0	0	2	1	0	0	1	1	1	1	2	7
27	1	1	0	0	1	0	0	0	1	4	0	0	0	1	1	0	0	2	4
28	1	1	0	0	0	0	0	1	0	3	1	0	2	1	1	1	1	2	9
29	1	1	0	1	1	0	0	1	0	5	0	0	2	1	0	1	1	2	7
30	1	0	0	0	0	0	0	0	0	1	0	0	0	0	1	0	1	2	4
31	1	1	0	1	0	0	0	1	0	4	0	0	2	1	1	0	1	2	7
32	1	1	0	0	0	0	0	0	0	2	1	0	0	1	1	1	1	2	7
33	1	0	0	0	0	0	0	0	0	1	0	0	0	1	1	0	1	2	5
34	1	0	0	0	1	0	0	1	0	3	0	0	2	1	1	1	0	2	7
35	0	0	0	0	0	0	0	0	0	0	0	0	0	0	1	0	0	0	1
36	1	1	0	0	0	0	0	1	0	3	1	0	2	1	1	1	1	2	9
37	1	1	0	0	1	0	0	1	0	4	1	1	2	1	0	1	1	0	7
38	1	0	0	1	1	0	0	1	0	4	1	0	2	1	1	0	1	2	8
39	1	0	0	0	0	0	0	1	0	2	1	0	2	1	1	1	0	2	8
40	1	0	0	0	1	0	0	0	0	2	1	0	0	1	0	1	1	2	6
41	1	1	0	1	1	0	0	1	0	5	1	0	2	1	1	0	0	2	7
42	1	0	0	0	1	0	0	1	1	4	0	1	2	1	1	1	1	0	7
43	0	0	0	0	0	0	0	1	0	1	1	0	2	1	0	0	1	0	5
44	1	0	0	0	1	0	0	1	0	3	1	0	2	1	1	1	1	2	9
45	1	0	0	0	0	0	0	0	0	1	0	0	0	1	1	1	0	2	5
46	1	0	0	0	1	0	0	0	0	2	0	0	0	1	0	1	0	2	4
47	1	0	0	0	0	0	0	0	0	1	0	0	0	1	0	1	0	2	4
48	1	0	0	0	0	0	0	1	1	3	0	0	2	0	1	0	0	2	5
49	1	0	0	0	0	0	0	0	0	1	0	0	0	1	1	0	1	2	5
50	1	1	0	0	0	0	0	0	0	2	0	0	0	1	1	0	1	2	5
51	1	0	0	0	1	0	0	1	0	3	1	0	2	1	0	1	1	2	8
52	1	1	0	1	0	0	0	1	0	4	0	0	2	1	1	0	1	2	7
53	1	1	0	0	0	0	0	0	0	2	0	0	0	1	1	0	1	2	5
54	1	1	0	0	0	0	0	1	0	3	0	0	2	0	0	1	1	2	6
55	1	0	0	1	0	0	0	1	0	3	1	0	2	1	1	1	1	2	9
56	1	1	0	0	0	0	0	0	0	2	0	0	0	0	1	1	0	2	4
57	1	0	0	0	0	0	0	0	0	1	0	1	0	1	1	1	1	0	5
58	1	0	0	1	1	0	0	1	1	5	0	0	2	1	1	0	1	2	7
59	1	0	0	0	0	0	0	0	0	1	0	0	0	0	0	0	0	2	2
60	1	1	0	0	0	0	0	1	0	3	0	0	2	1	0	1	0	2	6
61	1	1	0	0	0	0	0	1	1	4	1	0	2	1	0	0	1	2	7
62	0	1	0	0	0	0	0	0	1	2	1	0	0	1	0	1	1	0	4
63	1	1	0	0	0	0	0	1	0	3	1	1	2	1	0	1	1	0	7
64	1	0	0	1	0	0	0	0	0	2	0	0	0	1	0	0	0	2	3
65	1	0	0	0	0	0	0	0	0	1	0	1	0	1	0	0	1	0	3
66	1	0	0	0	1	0	0	0	0	2	0	0	0	1	0	0	1	2	4
67	1	0	0	0	0	0	0	1	0	2	1	0	2	1	0	1	0	2	7
68	0	1	0	0	0	0	0	0	0	1	1	0	0	1	0	1	1	0	4
69	1	0	0	1	0	0	0	0	0	2	1	0	0	1	0	0	0	2	4
70	1	0	0	0	0	0	0	0	0	1	0	0	0	1	1	1	1	2	6
71	1	0	0	0	0	0	0	0	0	1	0	0	0	1	1	1	1	2	6
72	1	0	0	0	0	0	0	0	0	1	0	0	0	1	1	1	1	2	6
73	1	0	0	0	0	0	0	1	0	2	1	1	2	1	1	1	1	0	8
74	1	1	0	0	0	0	0	1	0	3	0	0	2	0	1	0	0	2	5
75	1	1	0	0	0	0	0	1	0	3	1	0	2	1	1	1	1	2	9
76	1	0	0	0	0	0	0	0	0	1	1	0	0	1	0	0	1	2	5
77	1	1	0	1	0	0	0	1	1	5	1	0	2	1	1	1	1	2	9
78	1	0	0	1	1	0	0	1	0	4	0	0	2	1	1	1	0	2	7
79	1	0	0	1	0	0	0	1	0	3	0	0	2	1	1	0	1	2	7
80	1	1	0	0	0	0	0	1	1	4	1	0	2	1	0	1	1	2	8
81	1	0	0	0	0	0	0	0	0	1	1	0	0	1	1	0	1	2	6
82	1	1	0	0	0	0	0	1	0	3	1	0	2	0	1	0	1	2	7
83	1	1	0	1	0	0	0	1	0	4	1	0	2	1	0	1	1	2	8
84	1	1	0	0	0	0	0	0	0	2	1	0	0	1	1	1	1	2	7
85	1	1	0	1	1	0	0	1	1	6	0	0	2	0	1	0	1	2	6
86	1	1	0	0	1	0	0	1	0	4	1	0	2	1	1	0	1	2	8
87	1	1	0	0	0	0	0	1	0	3	1	0	2	1	0	1	1	2	8
88	1	0	0	0	1	0	0	1	0	3	0	0	2	0	1	0	0	2	5
89	1	0	0	0	0	0	0	1	0	2	1	0	2	0	1	1	1	2	8
90	1	0	0	0	0	0	0	0	0	1	1	0	0	1	1	0	1	2	6
91	1	1	0	1	0	0	0	1	0	4	1	1	2	1	0	1	1	0	7
92	1	0	0	0	0	0	0	1	0	2	0	0	2	1	1	1	1	2	8
93	1	1	0	0	1	0	0	1	0	4	0	1	2	1	1	1	1	0	7
94	1	0	0	0	0	0	0	1	0	2	1	0	2	1	1	0	0	2	7
95	1	0	0	0	0	0	0	1	0	2	0	0	2	1	1	1	1	2	8
96	1	1	0	0	1	0	0	1	0	4	0	0	2	1	1	1	0	2	7
97	1	0	0	0	0	0	0	0	0	1	1	0	0	1	1	0	1	2	6
98	1	0	0	0	0	0	0	1	0	2	1	0	2	1	1	1	1	2	9
99	1	1	0	0	1	0	0	1	0	4	1	0	2	1	0	1	0	2	7
100	1	1	0	0	0	0	0	1	0	3	0	0	2	0	0	0	0	2	4
101	1	0	0	1	0	0	0	0	0	2	0	1	0	0	0	0	1	0	2
102	1	0	0	0	1	0	0	0	0	2	0	0	0	1	0	0	1	2	4
103	1	1	0	1	0	0	0	1	0	4	0	0	2	1	1	1	0	2	7
104	1	0	0	0	0	0	0	0	0	1	0	1	0	1	1	1	1	0	5
105	1	0	0	0	0	0	0	1	0	2	0	0	2	1	1	0	0	2	6
106	1	0	0	0	0	0	0	1	0	2	0	0	2	0	1	0	0	2	5
107	1	0	0	0	0	0	0	0	0	1	0	0	0	0	0	0	1	2	3
108	1	1	0	0	0	0	0	1	0	3	1	0	2	1	1	1	1	2	9
109	1	0	0	1	0	0	0	1	0	3	0	0	2	1	1	0	1	2	7
110	1	0	0	1	0	0	0	0	1	3	0	0	0	1	1	1	1	2	6
111	1	0	0	1	1	0	0	1	0	4	0	0	2	1	1	1	1	2	8
112	1	1	0	0	0	0	0	1	0	3	0	0	2	1	0	0	1	2	6
113	1	0	0	1	0	0	0	1	0	3	0	0	2	1	1	0	1	2	7
114	1	0	0	0	0	0	0	1	0	2	0	0	2	1	1	0	1	2	7
115	1	0	0	1	0	0	0	0	0	2	0	0	0	1	1	0	0	2	4
116	1	0	0	1	1	0	0	1	0	4	0	0	2	1	0	0	0	2	5
117	1	1	0	1	1	0	0	1	0	5	0	0	2	1	1	0	1	2	7
118	1	1	0	1	0	0	0	1	0	4	0	0	2	1	0	0	1	2	6
119	1	0	0	0	0	0	0	1	0	2	0	0	2	1	1	0	0	2	6
120	1	0	0	1	0	0	0	1	0	3	0	0	2	1	1	0	1	2	7
121	1	1	0	0	0	0	0	1	0	3	0	0	2	1	1	0	1	2	7
122	1	0	0	0	0	0	0	1	0	2	0	0	2	0	1	1	1	2	7
123	1	1	0	0	0	0	0	1	0	3	0	1	2	1	1	1	1	0	7
124	1	0	0	0	1	0	0	0	0	2	0	0	0	1	1	1	1	2	6
125	1	1	0	0	0	0	0	1	0	3	1	0	2	0	0	1	1	2	7
126	1	1	0	1	0	0	0	1	0	4	1	0	2	1	0	1	1	2	8
127	1	0	0	1	0	0	0	1	0	3	1	0	2	1	0	1	0	2	7
128	1	0	0	0	0	0	0	0	0	1	0	0	0	0	1	1	1	2	5
129	1	1	0	0	0	0	0	1	0	3	0	0	2	0	1	0	0	2	5
130	1	0	0	0	0	0	0	1	0	2	0	0	2	1	1	0	1	2	7
131	1	0	0	0	0	0	0	0	0	1	0	0	0	1	1	0	0	2	4
132	1	0	0	0	0	0	0	0	0	1	0	0	0	1	1	1	1	2	6
133	0	0	0	1	0	0	0	0	0	1	0	0	0	0	1	1	1	0	3
134	1	0	0	0	0	0	0	0	0	1	1	0	0	0	1	1	0	2	5
135	1	1	0	0	0	0	0	0	0	2	0	0	0	1	1	0	1	2	5
136	1	0	0	0	0	0	0	1	0	2	0	0	2	1	0	0	0	2	5
137	1	0	0	0	1	0	0	1	0	3	0	0	2	1	1	1	1	2	8
138	0	0	0	1	0	0	0	0	0	1	0	0	0	1	0	1	1	0	3
139	1	0	0	1	0	0	0	1	0	3	1	1	2	1	1	1	1	0	8
140	1	0	0	1	0	0	0	1	0	3	0	0	2	1	1	0	0	2	6
141	1	0	0	0	0	0	0	0	0	1	0	0	0	0	0	0	0	2	2
142	0	0	0	0	0	0	0	0	0	0	0	0	0	1	0	0	1	0	2
143	1	0	0	0	0	0	0	1	0	2	0	0	2	1	1	1	1	2	8
144	0	1	0	0	0	0	0	1	0	2	0	0	2	1	0	0	1	0	4
145	1	0	0	1	0	0	0	1	0	3	0	0	2	0	1	0	0	2	5
146	1	0	0	1	1	0	0	0	0	3	0	0	0	0	1	0	0	2	3
147	1	0	0	1	1	0	0	1	0	4	1	0	2	1	1	1	1	2	9
148	1	0	0	0	1	0	0	1	0	3	0	0	2	1	1	1	0	2	7
149	0	0	0	1	1	0	0	1	0	3	0	0	2	0	0	1	1	0	4
150	0	0	0	1	0	0	0	1	0	2	0	0	2	1	1	0	1	0	5
151	1	0	0	1	0	0	0	1	0	3	1	0	2	1	1	1	1	2	9
152	1	0	0	1	1	0	0	0	0	3	1	0	0	1	1	1	1	2	7
153	1	1	0	0	1	0	0	1	0	4	0	0	2	0	1	0	0	2	5
154	1	1	0	0	1	0	0	1	0	4	1	1	2	1	1	1	1	0	8
155	0	1	0	1	0	0	0	0	1	3	0	1	0	1	0	0	1	0	3
156	1	0	0	0	1	0	0	0	0	2	0	0	0	1	1	1	0	2	5
157	1	1	0	0	1	0	0	1	0	4	0	0	2	0	0	1	1	2	6
158	1	1	1	0	1	0	0	1	0	5	0	0	2	1	1	1	1	2	8
159	1	0	0	1	0	0	0	1	0	3	0	0	2	1	1	1	1	2	8
160	1	1	0	1	1	0	0	0	0	4	0	0	0	1	1	0	0	2	4
161	1	0	0	0	0	0	0	1	0	2	0	0	2	1	1	1	0	2	7
162	1	1	0	0	1	0	0	1	0	4	0	0	2	1	1	1	1	2	8
163	1	0	0	0	0	0	0	0	0	1	0	0	0	1	1	0	1	2	5
164	1	0	0	0	0	0	0	0	0	1	0	0	0	0	1	0	0	2	3
165	1	0	0	0	0	0	0	1	0	2	0	1	2	1	0	0	0	0	4
166	1	0	0	0	1	0	0	0	0	2	0	0	0	1	1	0	0	2	4
167	1	1	0	0	0	0	0	1	0	3	1	0	2	1	0	1	1	2	8
168	1	0	0	1	0	0	0	0	0	2	0	0	0	1	1	0	1	2	5
169	1	0	0	0	0	0	0	1	0	2	0	1	2	1	0	1	1	0	6
170	1	1	0	0	0	0	0	0	0	2	1	1	0	0	0	0	0	0	2
171	1	1	0	0	0	0	0	1	0	3	1	0	2	1	0	1	0	2	7
172	1	0	0	0	1	0	0	1	0	3	0	0	2	1	1	1	1	2	8
173	1	0	0	1	0	0	0	1	0	3	1	0	2	1	0	0	1	2	7
174	1	0	0	0	0	0	0	0	0	1	0	0	0	1	1	0	0	2	4
175	1	1	0	0	0	0	0	1	0	3	1	0	2	1	0	1	1	2	8
176	1	0	0	0	1	0	0	0	0	2	0	0	0	0	1	0	0	2	3
177	1	0	0	1	1	0	0	0	0	3	1	0	0	1	0	1	1	2	6
178	1	1	0	0	0	0	0	1	0	3	1	0	2	1	1	1	1	2	9
179	1	1	0	0	0	0	0	1	0	3	0	0	2	0	0	1	1	2	6
180	1	0	0	0	0	0	0	0	0	1	1	0	0	1	1	0	1	2	6
181	1	1	0	1	1	0	0	1	1	6	0	0	2	1	1	0	1	2	7
182	1	0	0	0	0	0	0	0	0	1	0	0	0	1	1	0	1	2	5
183	1	0	0	1	0	0	0	1	0	3	1	1	2	1	1	0	1	0	7
184	1	1	0	0	0	0	0	0	0	2	0	1	0	0	1	1	0	0	3
185	1	0	0	1	0	0	0	1	0	3	0	1	2	1	1	0	1	0	6
186	1	0	0	0	0	0	0	0	0	1	1	0	0	1	0	0	0	2	4
187	1	0	0	0	0	0	0	0	0	1	0	0	0	1	1	0	0	2	4
188	1	1	0	0	0	0	0	1	0	3	1	1	2	1	1	1	1	0	8
189	1	1	0	0	0	0	0	0	0	2	0	1	0	0	1	0	1	0	3
190	1	1	0	0	1	0	0	1	0	4	0	0	2	1	0	1	1	2	7
191	1	0	0	0	0	0	0	1	0	2	0	0	2	1	0	0	1	2	6
192	1	0	0	0	1	0	0	1	0	3	1	0	2	1	1	1	1	2	9
193	1	0	0	0	0	0	0	1	0	2	0	1	2	1	1	0	1	0	6
194	1	0	0	0	0	0	0	0	0	1	0	0	0	1	1	0	0	2	4
195	1	1	0	1	0	0	0	1	0	4	0	0	2	1	0	0	1	2	6
196	1	1	0	0	0	0	0	1	0	3	0	0	2	1	1	0	1	2	7
197	1	1	0	0	0	0	0	0	0	2	0	0	0	1	0	1	1	2	5
198	1	0	0	0	1	0	0	1	0	3	0	0	2	0	1	0	1	2	6
199	1	1	0	0	1	0	0	0	0	3	1	0	0	1	1	1	1	2	7
200	1	0	0	1	0	0	0	1	0	3	0	0	2	0	1	1	0	2	6
201	1	0	0	0	0	0	0	0	0	1	0	0	0	1	1	0	1	2	5
202	1	0	0	1	1	0	0	0	0	3	0	0	0	1	1	1	1	2	6
203	1	1	0	0	0	0	0	0	0	2	0	0	0	1	1	1	1	2	6
204	1	0	0	0	0	0	0	1	0	2	0	0	2	1	1	0	1	2	7
205	1	1	0	0	0	0	0	1	0	3	0	0	2	1	1	1	0	2	7
206	1	1	0	0	0	0	0	1	0	3	0	1	2	1	1	1	0	0	6
207	1	1	0	0	1	0	0	0	0	3	1	0	0	1	0	0	1	2	5
208	1	0	0	0	1	0	0	1	0	3	1	0	2	1	1	1	1	2	9
209	1	0	0	1	1	0	0	0	0	3	1	1	0	1	0	1	1	0	5
210	1	0	0	0	0	0	0	0	0	1	0	0	0	1	1	1	1	2	6
211	1	1	0	0	0	0	0	0	0	2	0	1	0	1	1	0	1	0	4
212	1	0	0	0	0	0	0	1	0	2	1	0	2	1	0	0	1	2	7
213	1	1	0	0	0	0	0	0	0	2	0	1	0	0	1	0	0	0	2
214	1	0	0	0	1	0	0	0	0	2	1	0	0	1	1	0	1	2	6
215	1	0	0	0	0	0	0	0	0	1	0	0	0	1	0	1	0	2	4
216	0	1	0	0	0	0	0	1	0	2	0	0	2	0	1	0	0	0	3
217	1	1	0	1	0	0	0	1	0	4	0	0	2	1	1	0	0	2	6
218	1	0	0	0	1	0	0	1	0	3	0	0	2	1	0	0	1	2	6
219	1	0	0	0	1	0	0	0	0	2	1	0	0	1	1	0	1	2	6
220	1	0	0	0	0	0	0	1	0	2	0	0	2	1	1	1	1	2	8
221	1	0	0	0	1	0	0	1	0	3	1	0	2	1	1	1	1	2	9
222	1	0	0	0	1	0	0	1	0	3	0	0	2	1	1	0	1	2	7
223	1	0	0	0	1	0	0	1	0	3	0	0	2	1	1	0	1	2	7
224	1	1	0	0	1	0	0	1	0	4	0	0	2	1	1	1	1	2	8
225	1	1	0	1	1	0	0	1	0	5	1	0	2	1	1	1	1	2	9
226	1	1	0	0	0	0	0	1	0	3	0	0	2	1	1	1	1	2	8
227	1	1	0	0	1	0	0	0	0	3	1	1	0	1	1	1	1	0	6
228	1	0	0	1	0	0	0	1	1	4	0	0	2	1	1	0	0	2	6
229	1	1	0	0	0	0	0	0	0	2	0	0	0	1	1	0	0	2	4
230	1	0	0	1	0	0	0	1	0	3	0	0	2	0	1	0	0	2	5
231	0	0	0	1	1	0	0	1	0	3	0	0	2	1	1	0	1	0	5
232	1	0	0	0	0	0	0	0	0	1	1	0	0	0	1	1	1	2	6
233	1	0	0	1	0	0	0	1	0	3	0	0	2	0	1	0	1	2	6
234	0	0	0	0	0	0	0	0	0	0	0	0	0	1	1	0	1	0	3
235	1	0	0	1	1	0	0	0	0	3	0	0	0	1	0	1	1	2	5
236	0	0	0	0	0	0	0	0	0	0	0	0	0	1	1	0	0	0	2
237	1	1	0	0	1	0	0	1	0	4	0	0	2	1	1	1	1	2	8
238	1	0	0	0	0	0	0	1	0	2	1	0	2	1	0	1	1	2	8
239	1	0	1	0	0	0	0	0	1	3	1	1	0	1	1	0	1	0	5
240	1	1	0	0	1	0	0	0	1	4	0	1	0	1	1	1	1	0	5
241	1	0	0	0	1	0	0	1	0	3	1	0	2	1	1	1	1	2	9
242	1	1	0	0	1	0	0	1	0	4	0	0	2	1	1	0	0	2	6
243	1	1	0	0	0	0	0	1	0	3	0	0	2	1	1	0	1	2	7
244	1	0	0	1	1	0	0	0	0	3	0	0	0	1	1	1	1	2	6
245	1	1	0	0	1	0	0	1	0	4	0	0	2	1	1	0	1	2	7
246	0	1	0	0	0	0	0	1	0	2	1	0	2	0	1	1	1	0	6
247	1	1	0	0	0	0	0	0	0	2	1	0	0	1	1	0	1	2	6
248	1	0	1	0	0	0	0	0	0	2	1	1	0	1	1	1	1	0	6
249	1	1	0	0	0	0	0	1	0	3	1	0	2	1	0	1	1	2	8
250	1	0	0	0	1	0	0	1	0	3	1	0	2	1	1	1	1	2	9
251	1	1	0	1	1	0	0	1	0	5	1	0	2	1	0	1	1	2	8
252	1	1	0	1	0	0	0	1	0	4	1	0	2	1	0	1	0	2	7
253	1	0	0	1	1	0	0	1	0	4	1	1	2	1	0	0	1	0	6
254	0	0	0	0	0	0	0	0	0	0	0	0	0	1	0	0	1	0	2
255	1	1	0	1	0	0	0	1	1	5	0	1	2	1	0	1	1	0	6
256	1	0	0	0	1	0	0	1	0	3	1	0	2	1	1	1	1	2	9
257	0	0	0	0	0	0	0	0	0	0	0	0	0	0	0	0	0	0	0
258	0	0	0	0	0	0	0	0	0	0	0	0	0	0	1	0	1	0	2
259	1	0	0	0	0	0	0	0	0	1	0	1	0	0	0	0	0	0	1
260	1	0	0	0	0	0	0	1	0	2	0	0	2	1	1	0	0	2	6
261	1	1	0	0	1	0	0	0	0	3	1	1	0	1	0	1	1	0	5
262	1	0	0	0	0	0	0	0	0	1	0	0	0	0	0	0	0	2	2
263	1	1	0	1	0	0	0	1	0	4	1	0	2	1	1	1	1	2	9
264	1	0	0	0	0	0	0	0	0	1	0	0	0	1	0	1	1	2	5
265	1	0	0	0	0	0	0	0	0	1	0	0	0	1	0	1	1	2	5
266	1	1	0	0	1	0	0	0	0	3	1	0	0	1	1	1	1	2	7
267	1	0	0	0	1	0	0	0	0	2	0	0	0	1	1	0	1	2	5
268	0	1	0	1	0	0	0	1	0	3	0	1	2	1	1	1	1	0	7
269	1	0	0	0	0	0	0	0	0	1	0	0	0	1	0	0	1	2	4
270	1	0	0	0	0	0	0	1	0	2	1	0	2	0	0	0	0	2	5
271	1	0	0	1	1	0	0	1	0	4	0	0	2	1	1	1	0	2	7
272	1	0	0	0	0	0	0	1	0	2	0	0	2	1	0	0	0	2	5
273	1	0	0	0	0	0	0	0	0	1	0	0	0	1	1	0	0	2	4
274	1	1	0	0	1	0	0	1	0	4	0	0	2	1	1	1	1	2	8
275	1	0	0	0	0	0	0	1	0	2	1	1	2	1	1	0	1	0	7
276	1	0	0	0	0	0	0	0	0	1	0	0	0	1	1	0	0	2	4
277	1	0	0	0	0	0	0	1	0	2	0	0	2	1	1	0	0	2	6
278	1	0	0	0	0	0	0	1	0	2	0	0	2	1	1	0	0	2	6
279	1	1	0	0	1	0	0	0	0	3	1	0	0	1	0	1	1	2	6
280	1	0	0	0	0	0	0	0	0	1	0	0	0	0	1	0	0	2	3
281	0	0	0	0	0	0	0	0	0	0	0	0	0	0	0	0	0	0	0
282	1	1	0	0	0	0	0	0	0	2	0	1	0	1	0	1	1	0	4
283	1	1	0	0	0	0	0	1	0	3	0	0	2	1	0	1	1	2	7
284	1	1	0	1	1	0	0	1	1	6	0	0	2	1	0	0	1	2	6
285	1	1	0	0	0	0	0	0	0	2	0	0	0	1	0	1	1	2	5
286	1	0	0	1	0	0	0	0	0	2	0	1	0	1	1	0	1	0	4
287	1	0	0	0	0	0	0	0	0	1	0	0	0	1	1	0	1	2	5
288	1	1	0	0	1	0	0	0	0	3	0	0	0	1	1	1	1	2	6
289	1	0	0	1	0	0	0	1	0	3	0	0	2	1	0	1	1	2	7
290	1	1	0	0	0	0	0	0	0	2	0	0	0	1	1	1	1	2	6
291	1	0	0	0	0	0	0	1	0	2	0	0	2	1	0	0	1	2	6
292	1	0	0	1	0	0	0	0	0	2	1	0	0	1	1	1	1	2	7
293	1	0	0	0	1	0	0	1	0	3	0	0	2	1	0	1	1	2	7
294	1	0	0	0	0	0	0	0	0	1	0	1	0	1	1	1	0	0	4
295	1	1	0	0	1	0	0	1	0	4	1	0	2	1	1	1	1	2	9
296	1	0	0	0	0	0	0	1	0	2	0	0	2	0	0	0	0	2	4
297	1	0	0	0	0	0	0	1	1	3	1	1	2	1	0	1	1	0	7
298	1	0	0	0	0	0	0	0	0	1	1	0	0	1	0	1	1	2	6
299	1	0	0	0	1	0	0	0	0	2	1	0	0	1	1	1	1	2	7
300	1	1	0	1	1	0	0	0	0	4	0	0	0	1	0	0	1	2	4
301	1	1	0	0	0	0	0	1	0	3	0	0	2	1	1	0	0	2	6
302	1	1	0	0	0	0	0	1	0	3	0	0	2	1	1	1	1	2	8
303	1	1	0	1	1	0	0	0	0	4	1	0	0	1	1	1	1	2	7
304	1	0	0	0	0	0	0	1	0	2	0	1	2	0	1	0	1	0	5
305	1	0	0	0	0	0	0	0	0	1	0	0	0	1	1	0	0	2	4
306	1	1	0	0	0	0	0	1	0	3	0	0	2	1	0	0	0	2	5
307	1	1	0	1	0	0	0	1	0	4	0	1	2	1	1	0	1	0	6
308	1	1	0	0	1	0	0	0	0	3	0	0	0	1	1	1	1	2	6
309	1	0	0	0	0	0	0	0	0	1	0	0	0	1	1	0	0	2	4
310	1	0	0	1	1	0	0	1	0	4	1	0	2	1	1	0	1	2	8
311	1	0	0	0	0	0	0	0	0	1	0	0	0	0	1	0	0	2	3
312	1	0	0	0	0	0	0	1	0	2	0	0	2	1	1	0	1	2	7
313	1	0	0	1	0	0	0	1	0	3	0	0	2	0	0	0	0	2	4
314	1	0	0	0	0	0	0	1	0	2	0	0	2	0	0	0	0	2	4
315	1	0	0	1	1	0	0	0	0	3	0	0	0	1	1	1	1	2	6
316	1	1	0	1	0	0	0	1	0	4	1	0	2	1	0	1	1	2	8
317	1	1	0	0	0	0	0	0	0	2	0	1	0	1	1	0	1	0	4
318	1	1	0	0	0	0	0	1	0	3	0	0	2	0	1	0	0	2	5
319	1	0	0	0	1	0	0	1	1	4	0	0	2	1	0	0	1	2	6
320	1	0	0	1	1	0	0	1	0	4	1	0	2	0	1	0	1	2	7
321	1	1	0	1	0	0	0	1	0	4	0	0	2	0	1	1	1	2	7
322	1	0	0	1	1	0	0	1	0	4	0	0	2	1	1	1	1	2	8
323	1	0	0	0	0	0	0	1	0	2	0	0	2	0	1	0	1	2	6
324	1	0	0	0	0	0	0	1	0	2	0	0	2	1	1	0	0	2	6
325	1	1	0	0	0	0	0	1	0	3	0	0	2	1	1	0	0	2	6
326	1	0	0	1	0	0	0	0	0	2	0	1	0	0	0	0	1	0	2
327	1	0	0	0	0	0	0	0	0	1	1	0	0	1	1	0	0	2	5
328	1	0	0	0	0	0	0	1	0	2	0	0	2	1	1	0	0	2	6
329	1	1	0	0	0	0	0	0	0	2	0	0	0	1	1	1	1	2	6
330	1	0	0	0	0	0	0	1	0	2	0	1	2	1	1	0	1	0	6
331	1	0	0	0	0	0	0	1	0	2	1	0	2	1	1	1	1	2	9
332	1	0	0	0	0	0	0	0	0	1	0	0	0	1	1	0	0	2	4
333	1	0	0	0	0	0	0	1	0	2	1	0	2	1	1	1	1	2	9
334	1	0	0	0	0	0	0	1	0	2	0	0	2	1	1	0	0	2	6
335	1	0	0	1	1	0	0	1	0	4	1	1	2	1	0	0	0	0	5
336	1	0	0	1	0	0	0	1	0	3	0	0	2	1	0	1	1	2	7
337	1	0	0	0	0	0	0	1	0	2	0	0	2	1	1	0	1	2	7
338	1	0	0	1	0	0	0	1	0	3	1	0	2	1	1	1	1	2	9
339	1	1	0	0	0	0	0	1	0	3	0	1	2	1	1	0	1	0	6
340	1	0	0	1	0	0	0	1	0	3	1	0	2	1	0	0	1	2	7
341	1	0	0	0	0	0	0	1	0	2	0	1	2	1	0	1	1	0	6
342	1	1	0	0	0	0	0	1	0	3	0	0	2	1	1	1	1	2	8
343	1	0	0	0	0	0	0	0	0	1	1	0	0	1	1	0	1	2	6
344	1	0	0	1	1	0	0	0	0	3	0	0	0	1	0	0	1	2	4
345	1	0	0	0	0	0	0	0	0	1	0	1	0	0	0	0	1	0	2
346	1	0	0	0	0	0	0	0	0	1	0	0	0	1	0	0	1	2	4
347	1	1	0	0	1	0	0	0	0	3	1	1	0	1	0	0	1	0	4
348	1	1	0	0	1	0	0	0	0	3	1	0	0	1	1	0	1	2	6
349	1	1	0	0	0	0	0	0	0	2	1	0	0	0	1	0	1	2	5
350	1	0	0	0	0	0	0	1	0	2	0	0	2	1	1	1	1	2	8
351	0	0	0	1	1	0	0	1	1	4	1	0	2	1	0	1	1	0	6
352	0	1	0	0	0	0	0	1	1	3	0	0	2	1	1	1	1	0	6
353	1	1	0	0	0	0	0	0	0	2	0	0	0	1	1	1	1	2	6
354	1	1	0	0	0	0	0	1	0	3	0	0	2	1	0	0	1	2	6
355	1	0	0	0	0	0	0	1	0	2	1	0	2	1	0	0	0	2	6
356	0	1	0	1	0	0	0	1	0	3	0	0	2	0	1	1	1	0	5
357	1	0	0	0	1	0	0	1	0	3	0	0	2	1	0	0	0	2	5
358	1	1	0	0	0	0	0	1	0	3	0	0	2	1	1	0	1	2	7
359	1	1	0	0	0	0	0	0	0	2	1	1	0	1	0	0	1	0	4
360	1	0	0	0	0	0	0	0	0	1	0	0	0	0	1	0	0	2	3
361	1	0	0	0	0	0	0	0	0	1	0	1	0	1	1	0	1	0	4
362	1	0	0	0	0	0	0	0	0	1	0	0	0	0	1	1	1	2	5
363	0	0	0	0	0	0	0	0	0	0	0	0	0	0	1	0	0	0	1
364	1	1	0	0	1	0	0	0	0	3	1	0	0	1	0	0	1	2	5
365	1	0	0	0	0	0	0	1	0	2	0	0	2	1	0	0	1	2	6
366	1	1	0	0	0	0	0	1	0	3	1	0	2	1	0	1	1	2	8
367	1	0	0	0	0	0	0	0	0	1	0	0	0	1	1	0	1	2	5
368	1	0	0	0	0	0	0	1	0	2	0	1	2	1	1	1	0	0	6
369	1	1	0	0	0	0	0	0	0	2	0	0	0	1	1	0	1	2	5
370	1	1	0	1	0	0	0	1	0	4	0	0	2	0	1	1	0	2	6
371	1	1	0	0	1	0	0	0	0	3	1	0	0	1	0	0	1	2	5
372	1	1	0	0	1	0	0	0	0	3	0	0	0	1	1	1	1	2	6
373	1	0	0	1	0	0	0	1	0	3	0	0	2	1	1	1	1	2	8
374	1	0	0	0	1	0	0	1	0	3	0	0	2	1	1	1	0	2	7
375	1	1	0	0	0	0	0	0	0	2	0	1	0	0	0	1	1	0	3
376	1	0	0	1	1	0	0	1	0	4	0	0	2	1	1	0	1	2	7
377	1	0	0	0	1	0	0	1	0	3	1	0	2	1	0	1	1	2	8
378	1	1	0	0	0	0	0	1	0	3	1	0	2	1	0	1	1	2	8
379	1	0	0	1	0	0	0	1	0	3	0	0	2	1	1	1	0	2	7
380	1	1	0	0	1	0	0	1	1	5	0	0	2	1	1	1	1	2	8
381	1	1	0	1	1	0	0	1	0	5	0	0	2	1	0	1	1	2	7
382	1	0	0	0	0	0	0	0	0	1	0	0	0	1	0	0	1	2	4
383	1	0	0	0	0	0	0	1	0	2	1	0	2	0	1	1	1	2	8
384	1	0	0	0	0	0	0	1	0	2	1	0	2	1	1	0	1	2	8
385	1	1	0	0	0	0	0	1	0	3	1	0	2	1	1	0	1	2	8
386	1	1	0	0	0	0	0	0	1	3	0	0	0	1	0	0	1	2	4
387	1	0	0	0	0	0	0	0	0	1	0	0	0	0	1	0	1	2	4
388	1	0	0	0	0	0	0	0	0	1	0	1	0	1	0	0	0	0	2
389	0	0	0	1	0	0	0	1	0	2	0	0	2	1	1	1	1	0	6
390	1	0	0	0	0	0	0	0	0	1	0	0	0	1	1	0	0	2	4
391	1	0	0	0	1	0	0	0	0	2	0	0	0	0	1	0	0	2	3
392	1	0	0	0	1	0	0	1	0	3	1	1	2	1	0	1	1	0	7
393	1	0	0	0	1	0	0	1	1	4	1	0	2	1	1	1	1	2	9
394	1	0	0	0	0	0	0	1	0	2	0	0	2	1	1	0	1	2	7
395	1	0	0	1	1	0	0	1	0	4	1	0	2	1	0	1	1	2	8
396	1	1	0	0	0	0	0	1	0	3	0	0	2	1	0	0	0	2	5
397	1	1	0	0	0	0	0	1	0	3	1	0	2	1	0	1	1	2	8
398	1	1	0	0	0	0	0	1	0	3	0	0	2	1	1	0	1	2	7
399	1	0	0	0	0	0	0	0	0	1	0	0	0	1	1	0	0	2	4
400	1	0	0	0	0	0	0	0	0	1	0	0	0	1	0	1	1	2	5
401	1	0	0	0	0	0	0	1	0	2	0	0	2	1	1	0	0	2	6
402	1	1	0	0	1	0	0	0	0	3	1	0	0	1	0	0	0	2	4
403	1	0	0	0	0	0	0	0	0	1	1	0	0	1	0	1	1	2	6
404	1	0	0	0	0	0	0	1	0	2	0	0	2	1	1	1	1	2	8
405	1	0	0	0	0	0	0	1	0	2	0	0	2	0	0	0	0	2	4
406	1	0	0	0	0	0	0	0	0	1	0	0	0	1	1	0	0	2	4
407	1	0	0	0	0	0	0	1	0	2	0	0	2	1	0	0	0	2	5
408	1	1	0	0	0	0	0	1	0	3	0	0	2	1	1	0	1	2	7
409	1	0	0	1	1	0	0	1	0	4	1	0	2	1	1	1	0	2	8
410	1	0	0	0	0	0	0	1	0	2	1	0	2	1	1	0	1	2	8
411	1	0	0	0	1	0	0	1	0	3	1	0	2	1	0	1	0	2	7
412	1	1	0	1	0	0	0	1	0	4	0	0	2	1	0	0	0	2	5
413	1	0	0	0	0	0	0	0	0	1	1	1	0	0	1	1	1	0	5
414	0	0	0	0	0	0	0	0	0	0	1	0	0	1	1	0	1	0	4
415	0	0	0	0	0	0	0	0	0	0	1	1	0	1	1	0	1	0	5
416	1	0	0	0	0	0	0	1	0	2	1	0	2	1	0	1	1	2	8
417	1	1	0	0	0	0	0	1	0	3	0	0	2	0	1	0	0	2	5
418	1	0	0	0	0	0	0	0	0	1	0	0	0	1	0	1	0	2	4
419	1	0	0	0	0	0	0	1	0	2	0	0	2	1	1	0	1	2	7
420	1	0	0	0	0	0	0	0	0	1	0	0	0	1	1	0	1	2	5
421	1	0	0	1	0	0	0	0	1	3	1	0	0	1	1	1	0	2	6
422	1	1	0	1	1	0	0	1	0	5	1	0	2	1	1	1	1	2	9
423	1	1	0	0	0	0	0	1	0	3	1	0	2	1	1	1	1	2	9
424	1	1	0	0	1	0	0	1	0	4	0	0	2	1	1	1	1	2	8
425	1	0	0	0	0	0	0	1	0	2	0	0	2	1	1	1	1	2	8
426	1	0	0	0	0	0	0	0	1	2	0	0	0	0	1	0	1	2	4
427	1	1	0	0	0	0	0	0	0	2	0	0	0	1	1	0	0	2	4
428	1	0	0	1	0	0	0	1	0	3	0	0	2	1	1	0	0	2	6
429	1	1	0	0	1	0	0	1	0	4	0	0	2	1	1	1	1	2	8
430	1	0	0	0	0	0	0	0	0	1	1	1	0	1	1	0	0	0	4
431	1	0	0	1	0	0	0	1	0	3	0	1	2	0	1	0	1	0	5
432	1	0	0	0	0	0	0	1	1	3	0	0	2	1	1	1	0	2	7
433	1	0	0	0	0	0	0	1	0	2	0	0	2	1	1	1	1	2	8
434	1	0	0	0	1	0	0	1	0	3	0	0	2	1	1	1	1	2	8
435	1	0	0	0	0	0	0	1	0	2	0	0	2	1	1	0	1	2	7
436	1	0	0	1	0	0	0	1	0	3	0	0	2	1	1	0	0	2	6
437	1	1	0	0	1	0	0	0	1	4	1	0	0	1	0	1	1	2	6
438	1	1	0	1	0	0	0	1	0	4	1	0	2	1	1	1	1	2	9
439	1	1	1	0	0	0	0	1	0	4	0	1	2	1	1	0	1	0	6
440	1	0	0	0	0	0	0	0	0	1	1	0	0	0	1	0	0	2	4
441	1	0	0	0	0	0	0	0	0	1	0	0	0	1	1	0	0	2	4
442	1	1	0	0	0	0	0	0	0	2	0	0	0	1	0	1	1	2	5
443	1	0	0	1	0	0	0	1	0	3	0	0	2	1	0	0	0	2	5
444	1	0	0	0	1	0	0	0	0	2	0	0	0	1	1	1	1	2	6
445	0	0	0	0	0	0	0	1	0	1	0	0	2	1	0	1	1	0	5
446	1	0	0	1	0	0	0	1	0	3	0	0	2	1	1	0	1	2	7
447	1	0	0	1	0	0	0	0	0	2	1	0	0	1	1	1	1	2	7
448	1	0	0	0	1	0	0	1	0	3	1	0	2	1	0	1	1	2	8
449	1	0	0	0	0	0	0	1	0	2	1	0	2	1	0	0	0	2	6
450	1	1	0	0	0	0	0	1	0	3	1	0	2	1	1	1	1	2	9
451	1	1	0	1	0	0	0	1	0	4	0	0	2	1	1	1	1	2	8
452	0	1	0	0	0	0	0	1	0	2	0	1	2	1	1	0	1	0	6
453	1	0	0	0	0	0	0	0	0	1	0	0	0	1	1	0	0	2	4
454	1	1	0	0	1	0	0	1	0	4	1	0	2	1	1	1	1	2	9
455	1	0	0	0	0	0	0	1	0	2	0	0	2	1	1	0	1	2	7
456	1	1	0	0	1	0	0	1	0	4	1	0	2	1	1	1	1	2	9
457	1	0	0	0	0	0	0	0	0	1	0	0	0	1	0	0	0	2	3
458	1	1	0	1	0	0	0	0	0	3	1	0	0	0	0	1	1	2	5
459	0	0	0	0	0	0	0	0	0	0	0	0	0	0	0	1	1	0	2
460	1	1	0	0	0	0	0	0	0	2	0	0	0	1	1	1	1	2	6
461	1	1	0	0	0	0	0	1	0	3	1	0	2	1	1	1	1	2	9
462	1	0	0	0	0	0	0	0	0	1	1	1	0	1	0	1	1	0	5
463	1	0	0	1	0	0	0	1	0	3	0	0	2	1	1	0	1	2	7
464	1	0	0	0	0	0	0	0	0	1	0	0	0	0	1	0	0	2	3
465	1	0	0	0	0	0	0	0	1	2	0	0	0	1	1	1	1	2	6
466	1	1	0	0	0	0	0	0	0	2	1	0	0	1	1	0	1	2	6
467	1	0	0	0	0	0	0	0	0	1	1	0	0	0	1	0	0	2	4
468	1	0	0	1	1	0	0	1	1	5	0	0	2	1	1	0	0	2	6
469	1	0	0	0	1	0	0	0	0	2	0	0	0	1	1	1	0	2	5
470	1	1	0	0	0	0	0	0	0	2	0	0	0	1	0	0	1	2	4
471	1	0	0	0	0	0	0	0	0	1	0	0	0	1	0	0	0	2	3
472	1	1	0	0	1	0	0	1	0	4	1	0	2	1	0	1	1	2	8
473	1	1	0	0	0	0	0	0	0	2	0	1	0	1	1	1	1	0	5
474	1	0	0	0	0	0	0	0	0	1	0	0	0	1	1	1	0	2	5
475	1	1	0	0	1	0	0	1	0	4	0	0	2	1	1	0	1	2	7
476	1	1	0	0	1	0	0	1	0	4	1	1	2	1	0	1	1	0	7
477	1	0	0	1	1	0	0	0	0	3	0	0	0	1	0	0	1	2	4
478	0	0	0	1	0	0	0	1	0	2	0	1	2	1	1	0	0	0	5
479	1	1	0	0	1	0	0	0	0	3	1	0	0	1	0	0	1	2	5
480	1	1	0	1	1	0	0	1	0	5	1	0	2	1	1	1	0	2	8
481	1	0	0	0	0	0	0	0	0	1	0	0	0	1	1	0	0	2	4
482	1	0	0	1	0	0	0	1	0	3	1	0	2	1	1	0	1	2	8
483	1	0	0	0	0	0	0	0	0	1	1	1	0	1	0	0	1	0	4
484	1	1	0	0	0	0	0	1	0	3	0	1	2	1	0	0	1	0	5
485	1	0	0	0	0	0	0	1	0	2	0	1	2	1	1	0	1	0	6
486	1	1	0	0	0	0	0	0	0	2	0	0	0	1	1	1	1	2	6
487	1	0	0	1	0	0	0	0	0	2	1	0	0	1	0	0	1	2	5
488	1	0	0	0	0	0	0	0	0	1	0	0	0	1	0	0	0	2	3
489	0	0	0	0	0	0	0	1	0	1	1	0	2	0	0	1	1	0	5
490	1	0	0	0	0	0	0	1	0	2	1	0	2	1	0	1	1	2	8
491	1	0	0	0	0	0	0	1	0	2	0	1	2	1	1	1	1	0	7
492	1	0	0	0	0	0	0	1	0	2	0	0	2	1	1	0	0	2	6
493	1	0	0	1	0	0	0	1	0	3	0	0	2	0	1	0	0	2	5
494	1	0	0	0	0	0	0	0	0	1	0	0	0	1	1	1	0	2	5
495	1	1	0	0	0	0	0	0	0	2	1	0	0	1	1	0	0	2	5
496	1	1	0	0	1	0	0	1	0	4	1	0	2	1	0	1	1	2	8
497	1	1	0	0	1	0	0	0	0	3	1	0	0	1	1	0	1	2	6
498	1	1	0	0	0	0	0	0	0	2	1	0	0	1	1	1	1	2	7
499	1	1	1	1	1	0	0	1	0	6	0	0	2	1	0	0	1	2	6
500	1	0	0	0	0	0	0	0	0	1	1	0	0	0	1	1	1	2	6
501	1	0	0	0	0	0	0	1	0	2	0	0	2	1	0	0	1	2	6
502	1	1	0	0	0	0	0	1	0	3	0	0	2	1	0	0	0	2	5
503	1	0	0	1	1	0	0	0	0	3	1	1	0	1	0	1	1	0	5
504	1	0	0	0	0	0	0	0	0	1	0	0	0	1	0	0	0	2	3
505	1	0	0	0	0	0	0	1	0	2	0	0	2	1	1	0	1	2	7
506	1	0	0	0	0	0	0	0	0	1	0	0	0	1	1	0	0	2	4
507	1	0	0	0	0	0	0	0	0	1	0	0	0	1	1	0	0	2	4
508	1	1	0	1	0	0	0	0	0	3	0	0	0	0	1	1	1	2	5
509	1	1	0	1	0	0	0	1	0	4	1	0	2	1	0	0	0	2	6
510	1	1	0	1	0	0	0	1	0	4	0	0	2	1	0	1	1	2	7
511	1	0	0	0	1	0	0	0	0	2	0	0	0	1	0	0	1	2	4
512	1	0	0	0	1	0	0	1	0	3	1	0	2	1	0	0	1	2	7
513	1	0	0	1	0	0	0	1	0	3	0	0	2	1	0	0	1	2	6
514	1	0	0	1	0	0	0	1	0	3	0	0	2	1	0	1	0	2	6
515	1	0	0	0	0	0	0	0	0	1	0	1	0	1	1	0	0	0	3
516	1	0	0	0	1	0	0	1	0	3	0	0	2	1	0	0	0	2	5
517	1	1	0	0	0	0	0	1	0	3	1	1	2	1	0	1	1	0	7
518	0	0	0	1	0	0	0	1	0	2	0	0	2	0	0	0	1	0	3
519	1	0	0	0	0	0	0	0	0	1	1	1	0	1	0	0	1	0	4
520	1	0	0	0	0	0	0	0	0	1	0	1	0	0	1	0	1	0	3
521	1	0	0	0	0	0	0	0	0	1	0	0	0	1	1	1	0	2	5
522	1	1	0	0	1	0	0	1	1	5	1	0	2	1	0	1	1	2	8
523	1	0	0	1	0	0	0	1	0	3	0	0	2	1	1	0	1	2	7
524	1	0	0	1	1	0	0	1	0	4	0	0	2	1	0	1	1	2	7
525	1	1	0	0	0	0	0	1	0	3	0	0	2	1	1	0	1	2	7
526	1	1	0	0	0	0	0	0	0	2	0	0	0	1	1	1	1	2	6
527	1	1	0	0	0	0	0	1	0	3	0	1	2	1	0	0	1	0	5
528	1	0	0	0	0	0	0	1	0	2	0	1	2	1	1	0	1	0	6
529	1	1	0	0	1	0	0	1	0	4	0	0	2	0	0	0	1	2	5
530	1	0	0	0	0	0	0	0	0	1	0	1	0	1	1	1	0	0	4
531	1	0	0	0	0	0	0	1	0	2	0	1	2	1	0	1	1	0	6
532	1	0	0	0	0	0	0	0	0	1	0	1	0	0	1	1	1	0	4
533	1	0	0	1	0	0	0	1	1	4	1	1	2	1	0	1	0	0	6
534	1	0	0	0	1	0	0	1	1	4	1	0	2	1	0	0	1	2	7
535	1	1	0	0	0	0	0	1	0	3	0	1	2	1	0	1	1	0	6
536	1	1	0	1	0	0	0	1	0	4	1	0	2	1	1	1	1	2	9
537	1	0	0	1	0	0	0	1	1	4	0	0	2	1	1	0	1	2	7
538	1	0	0	0	0	0	0	0	1	2	0	0	0	1	0	1	1	2	5
539	1	0	0	0	0	0	0	1	0	2	1	0	2	1	1	1	1	2	9
540	1	1	0	0	1	0	0	1	0	4	0	0	2	1	1	1	1	2	8
541	1	1	0	1	0	0	0	0	0	3	0	1	0	1	1	0	1	0	4
542	1	1	0	1	0	0	0	1	0	4	0	1	2	1	0	0	0	0	4
543	1	1	0	0	0	0	0	0	0	2	1	0	0	1	0	1	1	2	6
544	1	0	0	0	0	0	0	0	0	1	1	0	0	1	1	1	1	2	7
545	1	1	0	1	1	0	0	1	0	5	1	0	2	1	1	1	1	2	9
546	1	0	0	1	0	0	0	1	0	3	0	0	2	1	1	0	1	2	7
547	1	1	0	0	0	0	0	0	0	2	0	0	0	1	1	0	0	2	4
548	1	0	0	1	1	0	0	1	0	4	0	0	2	1	0	0	1	2	6
549	1	0	0	0	0	0	0	1	0	2	0	0	2	1	1	1	0	2	7
550	1	1	0	0	0	0	0	1	0	3	0	0	2	0	0	0	1	2	5
551	1	0	0	0	0	0	0	1	0	2	1	0	2	1	0	0	0	2	6
552	0	0	0	0	0	0	0	0	0	0	0	0	0	1	0	0	0	0	1
553	1	0	0	1	0	0	0	1	0	3	0	0	2	1	1	1	0	2	7
554	1	1	0	0	1	0	0	1	0	4	1	0	2	1	0	0	1	2	7
555	1	1	0	0	1	0	0	0	0	3	1	0	0	1	0	1	1	2	6
556	1	1	0	0	1	0	0	0	0	3	1	0	0	1	0	1	1	2	6
557	1	1	0	0	0	0	0	1	0	3	0	0	2	1	0	0	1	2	6
558	1	1	0	1	0	0	0	1	0	4	0	0	2	1	1	1	1	2	8
559	1	0	0	1	0	0	0	1	0	3	1	0	2	1	1	0	0	2	7
560	0	1	1	1	0	0	0	1	1	5	1	0	2	1	0	1	1	0	6
561	1	0	0	0	0	0	0	0	0	1	1	0	0	0	0	0	0	2	3
562	1	0	0	0	0	0	0	0	0	1	1	0	0	0	0	1	0	2	4
563	1	0	0	0	0	0	0	1	1	3	0	1	2	1	1	1	1	0	7
564	1	1	0	1	0	0	0	0	0	3	1	0	0	1	0	1	1	2	6
565	0	0	0	0	0	0	0	0	0	0	1	0	0	1	0	1	1	0	4
566	1	1	0	0	0	0	0	1	0	3	0	0	2	1	1	0	1	2	7
567	1	0	0	1	0	0	0	0	0	2	0	1	0	0	0	0	0	0	1
568	1	1	0	0	0	0	0	1	1	4	1	0	2	1	0	1	1	2	8
569	1	1	0	0	0	0	0	0	1	3	1	1	0	1	0	1	1	0	5
570	1	0	0	0	1	0	0	0	0	2	0	0	0	1	1	1	1	2	6
571	1	1	0	0	0	0	0	0	0	2	0	0	0	1	0	0	1	2	4
572	1	1	0	1	0	0	0	0	0	3	0	1	0	1	1	0	1	0	4
573	1	1	0	1	0	0	0	1	0	4	1	0	2	0	0	1	1	2	7
574	1	0	0	0	0	0	0	1	0	2	0	0	2	1	1	1	1	2	8
575	1	0	0	0	0	0	0	0	0	1	1	0	0	0	0	0	1	2	4
576	1	1	0	1	0	0	0	0	0	3	1	0	0	1	0	1	1	2	6
577	1	1	0	1	0	0	0	1	0	4	1	1	2	1	0	0	1	0	6
578	1	1	0	0	0	0	0	1	0	3	1	0	2	1	1	0	1	2	8
579	1	0	0	1	0	0	0	1	0	3	0	1	2	1	1	0	1	0	6
580	1	1	0	0	1	0	0	1	0	4	1	0	2	1	1	1	1	2	9
581	1	0	0	0	0	0	0	0	0	1	0	0	0	1	1	0	0	2	4
582	1	0	0	1	0	0	0	0	0	2	0	0	0	0	0	0	0	2	2
583	1	1	0	0	1	0	0	1	0	4	0	0	2	1	0	1	1	2	7
584	1	0	0	1	1	0	0	0	0	3	1	0	0	1	1	0	1	2	6
585	1	0	0	0	1	0	0	1	0	3	1	0	2	1	0	1	1	2	8
586	1	0	0	0	1	0	0	0	0	2	0	0	0	1	1	0	1	2	5
587	1	1	0	1	1	0	0	1	0	5	0	0	2	1	0	1	1	2	7
588	0	0	0	0	0	0	0	0	0	0	1	0	0	1	1	1	1	0	5
589	1	1	0	0	0	0	0	1	0	3	0	1	2	0	0	0	0	0	3
590	1	0	0	1	0	0	0	0	0	2	1	0	0	0	1	1	1	2	6
591	1	0	0	1	0	0	0	1	0	3	1	0	2	1	0	1	1	2	8
592	1	0	0	0	0	0	0	1	0	2	0	0	2	1	1	1	0	2	7
593	1	1	0	0	0	0	0	1	0	3	0	0	2	0	0	1	1	2	6
594	1	1	0	0	0	0	0	0	0	2	0	0	0	1	1	0	0	2	4
595	1	1	0	0	0	0	0	1	0	3	0	0	2	0	1	0	1	2	6
596	1	0	0	0	0	0	0	0	0	1	0	0	0	1	0	1	1	2	5
597	1	1	0	0	0	0	0	1	0	3	1	0	2	1	1	0	1	2	8
598	0	1	0	0	0	0	0	1	0	2	1	1	2	1	0	0	1	0	6
599	1	0	0	0	0	0	0	0	0	1	0	1	0	1	1	0	0	0	3
600	1	1	0	0	0	0	0	1	0	3	0	1	2	1	0	1	1	0	6
601	1	0	0	0	0	0	0	1	0	2	1	0	2	1	0	1	0	2	7
602	1	0	0	0	1	0	0	1	0	3	1	0	2	1	1	1	1	2	9
603	0	0	0	0	0	0	0	0	1	1	1	0	0	0	1	0	1	0	3
604	1	1	0	0	0	0	0	1	0	3	0	0	2	1	1	0	1	2	7
605	1	0	0	1	0	0	0	1	1	4	0	0	2	1	0	0	0	2	5
606	1	0	0	0	0	0	0	1	0	2	0	0	2	0	0	1	1	2	6
607	1	0	0	1	1	0	0	0	0	3	1	0	0	1	0	0	1	2	5
608	1	0	0	0	1	0	0	1	0	3	1	1	2	1	1	1	1	0	8
609	1	1	0	0	0	0	0	0	0	2	1	1	0	1	1	0	1	0	5
610	1	1	0	0	0	0	0	0	0	2	0	0	0	1	1	1	1	2	6
611	0	1	0	0	0	0	0	0	0	1	0	0	0	1	1	0	1	0	3
612	1	1	0	0	0	0	0	1	1	4	0	0	2	1	1	1	1	2	8
613	1	1	0	0	0	0	0	1	0	3	1	0	2	1	0	1	1	2	8
614	1	1	0	0	0	0	0	0	0	2	0	0	0	1	1	0	1	2	5
615	1	0	0	0	0	0	0	1	0	2	1	0	2	0	0	1	1	2	7
616	1	1	0	0	0	0	0	0	0	2	0	1	0	1	0	1	1	0	4
617	1	0	0	1	1	0	0	1	0	4	0	0	2	1	0	1	1	2	7
618	1	1	0	1	1	0	0	1	1	6	1	0	2	1	0	1	1	2	8
619	0	1	0	0	1	0	0	0	0	2	1	0	0	1	0	0	1	0	3
620	1	0	0	0	1	0	0	1	0	3	0	0	2	0	1	0	0	2	5
621	1	0	0	0	0	0	0	0	0	1	0	0	0	0	0	0	0	2	2
622	0	0	0	1	0	0	0	0	0	1	1	0	0	0	1	0	1	0	3
623	0	1	0	0	1	0	0	0	0	2	1	1	0	1	0	0	1	0	4
624	1	0	0	0	0	0	0	1	0	2	1	1	2	1	0	1	1	0	7
625	0	0	0	0	0	0	0	0	0	0	1	1	0	1	1	1	1	0	6
626	1	1	0	0	0	0	0	0	0	2	1	0	0	0	1	1	1	2	6
627	1	0	0	1	1	0	0	1	0	4	0	0	2	1	1	0	0	2	6
628	1	0	0	0	0	0	0	1	0	2	0	1	2	1	1	0	1	0	6
629	1	1	0	0	0	0	0	1	0	3	0	1	2	0	1	0	1	0	5
630	1	1	0	0	1	0	0	1	1	5	0	0	2	1	0	1	1	2	7
631	0	0	0	0	0	0	0	0	0	0	0	0	0	1	1	0	0	0	2
632	1	0	0	1	1	0	0	1	0	4	1	0	2	1	1	1	1	2	9
633	0	1	0	0	0	0	0	1	0	2	1	1	2	1	0	0	1	0	6
634	1	1	0	1	0	0	0	1	1	5	1	0	2	1	0	1	1	2	8
635	1	1	0	0	0	0	0	1	0	3	0	0	2	1	1	0	1	2	7
636	1	1	0	0	0	0	0	1	0	3	1	0	2	1	0	0	1	2	7
637	1	0	0	0	0	0	0	0	0	1	1	0	0	0	1	0	0	2	4
638	1	1	0	1	1	0	0	1	0	5	1	0	2	1	1	1	1	2	9
639	1	0	0	0	0	0	0	0	0	1	1	0	0	0	0	0	1	2	4
640	1	1	0	0	0	0	0	0	0	2	1	1	0	0	0	0	0	0	2
641	1	0	0	1	0	0	0	1	0	3	1	0	2	1	1	0	1	2	8
642	1	1	0	0	0	0	0	0	0	2	1	1	0	0	1	0	1	0	4
643	1	0	0	0	0	0	0	0	0	1	1	1	0	1	1	0	0	0	4
644	1	1	0	0	0	0	0	1	1	4	1	0	2	1	1	0	1	2	8
645	1	1	0	0	1	0	0	1	0	4	1	1	2	1	1	0	1	0	7
646	1	0	0	0	0	0	0	0	0	1	0	0	0	1	1	1	0	2	5
647	0	0	0	0	0	0	0	1	0	1	0	1	2	1	1	0	0	0	5
648	1	0	0	0	0	0	0	0	0	1	0	0	0	0	1	0	0	2	3
649	1	0	0	0	1	0	0	0	0	2	0	0	0	0	0	0	0	2	2
650	1	1	0	0	0	0	0	1	0	3	0	1	2	1	1	0	1	0	6
651	1	0	0	0	0	0	0	1	0	2	0	0	2	1	1	1	0	2	7
652	1	0	0	0	0	0	0	0	0	1	1	0	0	0	1	1	1	2	6
653	1	1	0	1	0	0	0	1	0	4	0	0	2	1	0	0	0	2	5
654	0	1	1	0	0	0	0	0	1	3	1	0	0	0	0	1	1	0	3
655	1	1	0	0	0	0	0	1	0	3	1	1	2	1	0	1	1	0	7
656	1	0	0	0	1	0	0	1	0	3	0	0	2	1	1	0	1	2	7
657	1	0	0	0	0	0	0	1	0	2	0	0	2	1	0	1	1	2	7
658	1	1	0	0	0	0	0	0	0	2	0	1	0	0	1	0	1	0	3
659	1	1	0	0	1	0	0	1	0	4	1	0	2	1	1	1	1	2	9
660	1	0	0	0	0	0	0	1	0	2	0	0	2	1	0	0	0	2	5
661	0	1	0	0	0	0	0	1	0	2	0	0	2	1	1	1	0	0	5
662	1	1	0	0	1	0	0	0	0	3	1	0	0	1	0	0	1	2	5
663	1	1	0	0	0	0	0	1	0	3	1	0	2	1	1	0	0	2	7
664	1	0	0	0	1	0	0	1	0	3	1	1	2	1	0	1	1	0	7
665	1	0	0	0	0	0	0	1	0	2	0	0	2	1	1	1	0	2	7
666	1	1	0	0	0	0	0	0	0	2	0	1	0	0	1	0	1	0	3
667	1	0	0	0	1	0	0	1	0	3	0	1	2	1	1	1	1	0	7
668	0	0	0	0	0	0	0	0	1	1	0	0	0	0	1	0	0	0	1
669	1	0	0	0	0	0	0	0	0	1	0	0	0	1	1	0	0	2	4
670	1	1	0	0	1	0	0	1	0	4	1	1	2	1	1	1	1	0	8
671	1	0	0	0	0	0	0	0	0	1	0	0	0	0	1	1	0	2	4
672	1	0	0	0	0	0	0	0	0	1	0	0	0	1	0	0	1	2	4
673	1	1	0	0	0	0	0	1	0	3	1	0	2	0	0	0	1	2	6
674	1	1	0	0	1	0	0	1	0	4	0	1	2	0	0	0	0	0	3
675	1	0	0	1	0	0	0	0	0	2	1	1	0	1	1	0	1	0	5
676	1	0	0	0	1	0	0	1	0	3	1	0	2	1	0	1	1	2	8
677	1	1	0	0	0	0	0	1	0	3	0	0	2	1	1	0	0	2	6
678	1	0	0	0	0	0	0	0	0	1	0	0	0	0	1	0	1	2	4
679	1	1	0	0	0	0	0	0	0	2	0	1	0	0	1	0	1	0	3
680	0	1	0	0	0	0	0	1	0	2	0	0	2	1	1	0	1	0	5
681	1	0	0	0	0	0	0	0	0	1	0	0	0	1	0	1	1	2	5
682	1	1	0	0	0	0	0	1	0	3	1	0	2	1	1	1	1	2	9
683	1	1	0	0	0	0	0	0	0	2	1	0	0	1	1	0	1	2	6
684	0	1	0	0	0	0	0	1	0	2	0	0	2	0	0	0	0	0	2
685	1	0	0	1	0	0	0	0	1	3	1	0	0	1	1	1	1	2	7
686	1	1	0	0	1	0	0	0	0	3	1	0	0	1	1	1	1	2	7
687	0	0	0	0	0	0	0	1	0	1	0	0	2	0	0	0	0	0	2
688	1	1	0	1	0	0	0	1	1	5	1	1	2	1	0	1	1	0	7
689	1	0	0	0	0	0	0	0	0	1	1	1	0	1	0	1	1	0	5
690	1	0	0	0	0	0	0	0	0	1	0	0	0	0	1	0	0	2	3
691	1	1	0	1	0	0	0	1	0	4	1	0	2	1	0	1	1	2	8
692	0	0	0	1	0	0	0	0	0	1	0	0	0	0	0	0	0	0	0
693	1	0	0	1	0	0	0	1	0	3	0	0	2	1	1	0	0	2	6
694	1	1	0	0	0	0	0	1	0	3	0	0	2	1	1	1	1	2	8
695	1	1	0	0	0	0	0	1	0	3	0	0	2	1	0	1	1	2	7
696	1	0	0	1	1	0	0	0	0	3	0	0	0	1	0	1	1	2	5
697	1	1	0	0	0	0	0	0	0	2	0	0	0	1	1	1	0	2	5
698	1	1	0	0	1	0	0	0	0	3	0	1	0	1	0	1	1	0	4
699	1	0	0	0	0	0	0	1	0	2	1	0	2	0	0	1	1	2	7
700	1	0	0	1	0	0	0	1	0	3	0	1	2	1	1	0	0	0	5
701	1	0	0	1	0	0	0	1	1	4	1	0	2	1	1	1	0	2	8
702	1	0	0	0	0	0	0	0	0	1	0	0	0	1	0	0	1	2	4
703	1	0	0	0	1	0	0	0	0	2	0	0	0	1	1	0	1	2	5
704	1	1	0	0	1	0	0	1	1	5	1	0	2	1	1	1	1	2	9
705	1	0	0	0	0	0	0	0	0	1	0	0	0	0	1	0	1	2	4
706	1	1	0	1	1	0	0	0	0	4	0	0	0	1	0	0	1	2	4
707	1	0	0	0	1	0	0	1	0	3	1	0	2	1	1	1	0	2	8
708	1	1	0	0	0	0	0	1	0	3	0	0	2	0	1	0	0	2	5
709	1	1	0	0	0	0	0	1	0	3	0	0	2	1	1	0	0	2	6
710	1	0	0	0	0	0	0	0	0	1	0	0	0	0	1	0	0	2	3
711	1	1	0	0	0	0	0	1	0	3	0	0	2	1	1	1	1	2	8
712	1	0	0	0	1	0	0	1	0	3	0	0	2	1	1	0	1	2	7
713	1	1	0	1	0	0	0	1	0	4	0	0	2	1	1	0	0	2	6
714	1	0	0	1	1	0	0	0	0	3	1	0	0	1	1	1	1	2	7
715	1	1	0	0	0	0	0	0	1	3	0	0	0	1	1	1	1	2	6
716	1	0	0	0	0	0	0	1	0	2	0	0	2	1	1	0	1	2	7
717	0	1	0	1	0	0	0	0	0	2	0	0	0	1	0	1	1	0	3
718	1	0	0	0	0	0	0	1	0	2	0	0	2	1	1	0	1	2	7
719	0	0	0	1	0	0	0	1	1	3	0	0	2	0	1	1	0	0	4
720	1	0	0	0	1	0	0	1	0	3	1	1	2	1	0	1	1	0	7
721	1	0	0	0	0	0	0	1	0	2	1	0	2	1	1	0	1	2	8
722	0	1	1	0	0	0	0	1	0	3	0	0	2	1	1	0	0	0	4
723	1	1	0	0	0	0	0	1	0	3	0	0	2	1	1	1	1	2	8
724	1	0	0	1	0	0	0	0	0	2	1	0	0	1	0	0	0	2	4
725	1	1	0	0	1	0	0	0	0	3	0	0	0	1	0	0	1	2	4
726	1	1	0	0	0	0	0	1	0	3	0	0	2	1	1	0	0	2	6
727	1	1	0	0	0	0	0	0	0	2	0	0	0	1	1	0	0	2	4
728	1	0	0	0	0	0	0	0	0	1	0	0	0	1	1	1	0	2	5
729	1	1	0	0	1	0	0	1	0	4	0	0	2	1	0	0	0	2	5
730	1	1	0	1	0	0	0	1	0	4	0	0	2	1	0	1	1	2	7
731	1	0	0	1	1	0	0	1	1	5	1	0	2	1	0	0	0	2	6
732	1	0	0	0	0	0	0	0	0	1	0	0	0	0	0	0	0	2	2
733	1	0	0	0	1	0	0	1	0	3	1	0	2	1	0	0	0	2	6
734	1	0	0	0	0	0	0	1	0	2	0	0	2	0	1	0	0	2	5
735	0	1	0	1	0	0	0	0	0	2	1	0	0	1	0	0	1	0	3
736	1	0	0	0	0	0	0	0	0	1	0	0	0	0	1	0	0	2	3
737	1	1	0	0	0	0	0	1	0	3	0	0	2	1	0	1	1	2	7
738	1	1	0	0	1	0	0	1	0	4	1	0	2	1	0	1	1	2	8
739	1	0	0	0	0	0	0	0	0	1	0	1	0	0	1	1	1	0	4
740	1	0	0	0	0	0	0	0	0	1	0	0	0	1	1	1	0	2	5
741	1	1	0	0	0	0	0	0	0	2	1	0	0	1	0	0	1	2	5
742	1	1	0	0	1	0	0	1	0	4	1	0	2	1	0	0	1	2	7
743	1	1	0	0	0	0	0	1	0	3	0	0	2	1	1	0	0	2	6
744	1	1	0	0	1	0	0	1	0	4	1	0	2	1	1	0	0	2	7
745	1	1	0	0	0	0	0	1	1	4	0	1	2	1	0	0	1	0	5
746	1	0	0	0	0	0	0	0	0	1	0	0	0	0	0	0	0	2	2
747	1	1	0	0	0	0	0	1	0	3	1	0	2	1	1	1	1	2	9
748	1	1	0	0	0	0	0	0	0	2	1	0	0	0	0	0	0	2	3
749	1	0	0	0	0	0	0	1	0	2	0	0	2	0	1	1	0	2	6
750	0	0	0	1	0	0	0	1	0	2	0	0	2	1	1	0	0	0	4
751	1	0	0	0	1	0	0	0	0	2	0	0	0	1	0	0	1	2	4
752	1	1	0	1	1	0	0	1	0	5	1	1	2	1	0	1	1	0	7
753	1	1	0	1	1	0	0	1	0	5	1	0	2	1	1	1	0	2	8
754	1	1	0	1	0	0	0	0	0	3	1	1	0	1	0	0	1	0	4
755	0	0	0	0	0	0	0	1	0	1	0	0	2	0	0	0	0	0	2
756	1	0	0	0	1	0	0	0	0	2	0	0	0	1	1	1	1	2	6
757	1	0	0	1	1	0	0	0	0	3	0	0	0	1	1	1	1	2	6
758	1	1	0	0	0	0	0	0	0	2	1	0	0	1	1	0	0	2	5
759	1	1	0	0	0	0	0	1	0	3	0	0	2	1	1	0	0	2	6
760	1	0	0	0	0	0	0	1	0	2	1	0	2	1	1	1	1	2	9
761	1	1	0	0	0	0	0	0	0	2	1	0	0	1	0	0	0	2	4
762	1	1	0	0	0	0	0	0	0	2	0	1	0	1	1	0	1	0	4
763	1	0	0	0	0	0	0	0	0	1	0	1	0	1	1	0	0	0	3
764	1	0	0	0	1	0	0	1	0	3	0	0	2	1	0	1	1	2	7
765	1	0	0	0	0	0	0	0	0	1	0	0	0	1	1	0	0	2	4
766	1	0	0	0	0	0	0	0	0	1	0	0	0	1	1	0	0	2	4
767	1	0	0	0	0	0	0	0	0	1	1	0	0	1	1	1	0	2	6
768	1	0	0	0	0	0	0	1	0	2	1	1	2	1	0	1	1	0	7
769	1	1	0	0	1	0	0	1	0	4	1	0	2	1	0	0	1	2	7
770	1	0	0	0	0	0	0	0	0	1	1	0	0	1	0	0	1	2	5
771	1	1	0	0	0	0	0	1	0	3	0	0	2	0	0	0	0	2	4
772	1	1	0	0	1	0	0	1	0	4	0	0	2	1	1	0	0	2	6
773	1	0	0	1	1	0	0	0	1	4	0	0	0	1	1	0	1	2	5
774	1	0	0	0	0	0	0	0	0	1	0	1	0	1	1	1	0	0	4
775	0	0	0	0	0	0	0	0	0	0	0	0	0	1	0	1	1	0	3
776	1	0	0	1	0	0	0	1	0	3	0	0	2	0	1	1	0	2	6
777	1	1	0	0	0	0	0	0	0	2	0	1	0	0	0	0	1	0	2
778	0	0	0	0	0	0	0	1	0	1	0	0	2	0	0	1	1	0	4
779	1	0	0	0	0	0	0	0	0	1	0	1	0	1	1	0	1	0	4
780	1	0	0	0	0	0	0	0	0	1	0	1	0	1	0	0	1	0	3
781	1	0	0	0	0	0	0	1	0	2	0	1	2	1	1	1	1	0	7
782	1	1	0	0	0	0	0	0	0	2	0	0	0	1	1	1	1	2	6
783	1	0	0	0	0	0	0	0	0	1	0	1	0	1	1	0	0	0	3
784	0	0	0	0	0	0	0	1	0	1	0	0	2	1	1	1	1	0	6
785	1	0	0	0	0	0	0	0	0	1	0	0	0	0	1	1	0	2	4
786	0	1	0	0	1	0	0	0	0	2	0	0	0	1	0	1	1	0	3
787	1	0	0	1	0	0	0	1	0	3	0	0	2	1	1	1	0	2	7
788	1	1	0	0	0	0	0	1	0	3	0	0	2	1	1	1	0	2	7
789	1	0	0	0	0	0	0	1	0	2	0	0	2	1	0	1	1	2	7
790	1	1	0	0	0	0	0	1	0	3	0	0	2	0	1	0	1	2	6
791	1	0	0	0	1	0	0	1	0	3	1	0	2	1	0	0	1	2	7
792	0	0	0	1	0	0	0	1	1	3	1	0	2	1	0	1	1	0	6
793	1	0	0	0	0	0	0	1	0	2	0	0	2	1	1	0	1	2	7
794	1	0	0	0	0	0	0	0	0	1	0	0	0	1	1	0	0	2	4
795	1	0	0	1	1	0	0	1	0	4	1	0	2	1	0	1	1	2	8
796	1	0	0	0	0	0	0	0	0	1	0	1	0	1	1	0	0	0	3
797	1	0	0	0	1	0	0	0	1	3	1	1	0	1	0	0	1	0	4
798	1	0	0	0	0	0	0	1	1	3	0	0	2	0	1	1	1	2	7
799	1	1	0	0	0	0	0	0	0	2	0	0	0	1	1	0	0	2	4
800	1	1	0	0	0	0	0	1	0	3	1	0	2	1	1	1	1	2	9
801	1	1	0	0	0	0	0	1	0	3	0	1	2	1	1	0	1	0	6
802	0	1	0	0	0	0	0	0	1	2	0	0	0	1	1	1	1	0	4
803	1	1	0	0	0	0	0	0	0	2	0	0	0	1	0	1	1	2	5
804	1	1	0	0	1	0	0	1	0	4	0	0	2	1	1	1	1	2	8
805	1	1	0	0	0	0	0	1	0	3	1	1	2	1	1	0	1	0	7
806	1	0	0	0	0	0	0	1	0	2	0	0	2	1	0	0	0	2	5
807	1	0	0	1	0	0	0	0	0	2	1	0	0	1	1	0	1	2	6
808	1	0	0	0	1	0	0	0	0	2	1	0	0	1	0	0	1	2	5
809	1	0	0	1	0	0	0	0	0	2	1	0	0	1	1	0	0	2	5
810	1	0	0	0	0	0	0	1	0	2	0	0	2	1	0	0	0	2	5
811	0	1	0	1	0	0	0	1	0	3	0	1	2	1	1	1	1	0	7
812	1	0	0	1	1	0	0	1	0	4	0	0	2	1	0	1	1	2	7
813	1	1	0	0	1	0	0	1	0	4	0	0	2	1	1	1	1	2	8
814	1	1	0	0	0	0	0	1	0	3	0	0	2	1	0	1	1	2	7
815	1	0	0	0	1	0	0	1	0	3	0	0	2	1	0	1	1	2	7
816	1	1	0	0	1	0	0	1	0	4	0	0	2	1	1	0	0	2	6
817	0	1	0	0	1	0	0	1	0	3	0	0	2	1	1	0	1	0	5
818	1	1	0	0	0	0	0	0	0	2	0	1	0	1	0	1	1	0	4
819	1	1	0	0	0	0	0	1	0	3	0	0	2	1	1	0	1	2	7
820	1	0	0	0	0	0	0	0	0	1	0	1	0	1	0	0	0	0	2
821	0	0	0	0	1	0	0	1	0	2	1	0	2	1	1	0	1	0	6
822	1	1	0	0	0	0	0	0	0	2	0	0	0	0	0	0	0	2	2
823	1	1	0	0	0	0	0	0	0	2	0	0	0	1	1	1	0	2	5
824	1	0	0	0	0	0	0	1	0	2	1	0	2	1	0	1	1	2	8
825	1	1	0	0	1	0	0	1	0	4	1	1	2	1	0	1	1	0	7
826	1	0	0	0	1	0	0	1	0	3	0	0	2	1	1	0	0	2	6
827	0	0	0	0	1	0	0	0	0	1	0	0	0	1	0	0	1	0	2
828	1	0	0	0	0	0	0	1	0	2	0	0	2	0	1	0	0	2	5
829	1	1	0	0	0	0	0	1	0	3	0	0	2	0	0	0	0	2	4
830	1	0	0	0	0	0	0	0	0	1	0	0	0	1	0	0	1	2	4
831	1	0	0	0	0	0	0	0	0	1	0	0	0	0	0	0	1	2	3
832	1	1	0	0	0	0	0	1	0	3	1	0	2	1	1	1	1	2	9
833	1	0	0	0	0	0	0	1	0	2	0	1	2	0	0	0	1	0	4
834	1	1	0	0	0	0	0	0	0	2	0	1	0	1	0	0	0	0	2
835	1	1	0	0	0	0	0	1	1	4	1	0	2	0	0	1	1	2	7
836	1	0	0	0	1	0	0	0	0	2	0	0	0	0	1	1	0	2	4
837	1	0	0	0	0	0	0	1	0	2	0	0	2	1	1	1	1	2	8
838	0	1	0	0	0	0	0	1	0	2	0	0	2	0	1	0	0	0	3
839	1	0	0	1	0	0	0	1	0	3	0	1	2	0	1	0	0	0	4
840	1	0	0	0	0	0	0	1	0	2	0	0	2	1	1	0	1	2	7
841	1	0	0	0	1	0	0	1	0	3	1	0	2	1	0	0	1	2	7
842	1	0	0	0	0	0	0	0	0	1	1	1	0	0	0	0	1	0	3
843	0	0	0	0	1	0	0	1	1	3	1	0	2	1	0	0	1	0	5
844	1	0	0	0	1	0	0	1	0	3	1	0	2	1	0	1	1	2	8
845	1	0	0	0	0	0	0	0	0	1	1	1	0	1	0	0	1	0	4
846	0	0	0	0	0	0	0	0	1	1	0	0	0	0	0	0	1	0	1
847	0	0	0	0	0	0	0	1	0	1	1	0	2	1	0	0	1	0	5
848	1	1	0	0	0	0	0	1	0	3	1	0	2	0	0	1	1	2	7
849	1	0	0	0	0	0	0	0	0	1	0	0	0	1	1	0	0	2	4
850	1	1	0	0	0	0	0	1	0	3	1	0	2	1	0	1	1	2	8
851	0	0	0	0	0	0	0	0	0	0	0	0	0	0	1	0	1	0	2
852	0	0	0	1	0	0	0	1	0	2	0	0	2	0	1	0	0	0	3
853	1	1	0	0	1	0	0	0	0	3	1	0	0	1	0	0	1	2	5
854	1	1	0	0	0	0	0	1	0	3	0	0	2	1	1	1	1	2	8
855	1	1	0	0	1	0	0	0	0	3	0	0	0	1	1	1	0	2	5
856	1	0	0	0	1	0	0	1	0	3	1	1	2	1	1	0	1	0	7
857	1	1	1	0	1	0	0	1	0	5	1	1	2	1	1	1	1	0	8
858	1	1	0	1	0	0	0	1	0	4	1	0	2	1	1	1	1	2	9
859	1	1	0	1	0	0	0	0	0	3	0	0	0	1	1	0	1	2	5
860	1	0	0	1	0	0	0	0	0	2	0	0	0	1	1	1	1	2	6
861	1	1	0	0	0	0	0	0	0	2	0	1	0	0	0	1	1	0	3
862	1	0	0	0	1	0	0	0	1	3	0	0	0	1	1	1	1	2	6
863	1	0	0	0	0	0	0	0	0	1	0	1	0	1	1	0	1	0	4
864	1	0	0	1	0	0	0	1	0	3	1	0	2	1	0	0	0	2	6
865	1	0	0	1	1	0	0	0	0	3	0	0	0	1	1	0	1	2	5
866	1	0	0	1	0	0	0	1	0	3	1	0	2	1	1	0	0	2	7
867	1	1	0	1	0	0	0	1	0	4	1	1	2	1	1	1	1	0	8
868	1	1	0	0	0	0	0	1	0	3	1	1	2	1	1	1	1	0	8
869	0	0	0	0	0	0	0	1	0	1	1	0	2	1	1	0	1	0	6
870	1	1	0	0	0	0	0	1	0	3	1	0	2	1	1	1	1	2	9
871	1	0	0	0	0	0	0	1	0	2	1	1	2	1	1	1	1	0	8
872	1	1	0	1	0	0	0	1	0	4	0	0	2	1	0	1	1	2	7
873	1	1	0	1	0	0	0	1	0	4	1	0	2	1	1	1	1	2	9
874	1	0	0	1	0	0	0	0	0	2	0	0	0	1	0	0	1	2	4
875	1	0	0	0	0	0	0	1	0	2	1	0	2	1	0	1	1	2	8
876	1	1	0	0	1	0	0	1	0	4	1	0	2	1	0	1	1	2	8
877	1	1	0	0	0	0	0	1	0	3	0	0	2	1	0	0	0	2	5
878	1	1	0	0	0	0	0	0	0	2	1	0	0	1	1	0	0	2	5
879	1	0	0	0	0	0	0	1	0	2	0	0	2	1	0	0	0	2	5
880	1	0	0	0	1	0	0	0	0	2	0	1	0	1	0	0	0	0	2
881	1	0	0	0	0	0	0	0	1	2	1	0	0	1	1	0	0	2	5
882	1	0	0	0	0	0	0	1	0	2	0	0	2	1	1	0	1	2	7
883	1	1	0	0	1	0	0	0	0	3	0	0	0	1	0	1	1	2	5
884	1	0	0	0	1	0	0	1	0	3	1	0	2	1	1	0	1	2	8
885	1	0	0	0	0	0	0	0	0	1	0	0	0	1	1	0	1	2	5
886	1	1	0	1	1	0	0	1	0	5	1	1	2	1	0	1	1	0	7
887	1	0	0	0	0	0	0	1	0	2	0	0	2	0	0	0	0	2	4
888	1	0	0	0	0	0	0	1	0	2	1	1	2	1	1	1	0	0	7
889	1	1	0	1	0	0	0	1	0	4	0	1	2	1	1	1	1	0	7
890	1	1	0	0	0	0	0	0	0	2	1	0	0	1	0	1	1	2	6
891	1	0	0	1	0	0	0	1	0	3	1	0	2	1	0	1	1	2	8
892	1	0	0	0	0	0	0	1	0	2	0	0	2	0	0	1	1	2	6
893	1	1	0	0	0	0	0	1	0	3	1	0	2	1	0	1	1	2	8
894	1	0	0	1	0	0	0	0	0	2	1	0	0	1	0	1	1	2	6
895	1	1	0	1	0	0	0	0	0	3	0	0	0	0	1	1	1	2	5
896	1	1	0	1	0	0	0	1	0	4	1	0	2	1	1	0	0	2	7
897	1	1	0	1	0	0	0	1	0	4	1	0	2	1	0	1	1	2	8
898	1	1	0	1	1	0	0	1	1	6	1	0	2	1	1	1	1	2	9
899	1	0	0	1	0	0	0	0	0	2	0	0	0	1	1	0	1	2	5
900	1	0	0	0	1	0	0	0	0	2	0	0	0	0	1	1	0	2	4
901	0	1	0	1	0	0	0	1	0	3	1	1	2	1	0	0	0	0	5
902	1	0	0	0	0	0	0	0	0	1	0	1	0	1	1	1	0	0	4
903	1	0	0	0	0	0	0	1	0	2	0	1	2	1	1	0	1	0	6
904	0	1	0	0	0	0	0	1	0	2	0	0	2	1	0	0	1	0	4
905	0	1	0	0	0	0	0	1	0	2	1	0	2	1	0	0	1	0	5
906	1	0	0	1	0	0	0	1	0	3	0	0	2	1	0	0	0	2	5
907	1	0	0	0	0	0	0	0	0	1	0	1	0	0	0	0	1	0	2
908	0	1	0	0	0	0	0	1	0	2	1	0	2	1	1	1	1	0	7
909	0	0	0	0	0	0	0	0	0	0	1	0	0	0	0	0	1	0	2
910	1	1	0	0	1	0	0	1	0	4	0	0	2	1	0	1	1	2	7
911	1	1	0	1	1	0	0	1	1	6	1	1	2	1	0	1	1	0	7
912	1	0	0	1	0	0	0	0	0	2	0	0	0	0	1	1	0	2	4
913	1	1	0	0	0	0	0	0	0	2	1	1	0	0	1	1	1	0	5
914	1	0	0	0	0	0	0	0	0	1	1	0	0	1	0	1	1	2	6
915	1	1	1	0	1	0	0	1	0	5	0	1	2	1	1	0	1	0	6
916	1	0	0	0	0	0	0	1	0	2	0	1	2	0	1	0	0	0	4
917	1	0	0	0	0	0	0	1	0	2	0	1	2	0	1	0	1	0	5
918	1	1	0	0	1	0	0	1	0	4	1	0	2	0	0	1	1	2	7
919	1	0	0	0	0	0	0	1	0	2	0	0	2	1	0	1	1	2	7
920	1	1	0	0	0	0	0	0	0	2	1	1	0	1	1	1	1	0	6
921	1	0	0	0	0	0	0	0	0	1	0	0	0	1	0	0	0	2	3
922	1	0	0	0	0	0	0	1	0	2	0	0	2	1	1	0	0	2	6
923	1	1	0	0	0	0	0	1	0	3	1	0	2	1	0	1	1	2	8
924	0	0	0	0	0	0	0	0	0	0	0	0	0	0	1	1	1	0	3
925	0	1	0	1	1	0	0	1	0	4	1	0	2	1	0	1	1	0	6
926	1	0	0	0	1	0	0	1	0	3	0	0	2	1	1	0	1	2	7
927	1	0	0	0	0	0	0	1	0	2	0	1	2	1	1	0	1	0	6
928	1	1	0	0	1	0	0	0	0	3	0	0	0	1	1	1	1	2	6
929	1	0	0	0	0	0	0	1	0	2	0	0	2	0	0	1	1	2	6
930	1	1	0	0	0	0	0	0	0	2	0	0	0	1	0	0	1	2	4
931	1	0	0	1	0	0	0	1	1	4	1	1	2	1	0	0	1	0	6
932	1	0	0	0	0	0	0	0	0	1	0	0	0	1	1	0	1	2	5
933	1	0	0	0	0	0	0	1	0	2	1	0	2	1	0	1	1	2	8
934	1	1	0	1	0	0	0	1	0	4	0	1	2	1	1	1	1	0	7
935	1	0	0	0	0	0	0	1	0	2	0	0	2	1	1	0	0	2	6
936	1	0	0	0	0	0	0	0	0	1	1	0	0	1	0	1	0	2	5
937	1	0	0	1	0	0	0	0	0	2	0	0	0	1	0	0	0	2	3
938	1	1	0	0	0	0	0	1	0	3	1	0	2	1	0	1	1	2	8
939	1	1	0	1	0	0	0	1	0	4	1	0	2	1	1	1	1	2	9
940	1	0	0	0	0	0	0	1	0	2	0	0	2	0	1	1	0	2	6
941	1	0	0	0	0	0	0	0	0	1	0	0	0	0	1	1	1	2	5
942	1	1	0	0	0	0	0	1	0	3	0	0	2	1	0	1	1	2	7
943	0	0	0	0	0	0	0	0	0	0	0	0	0	0	1	0	0	0	1
944	1	0	0	0	0	0	0	0	0	1	0	0	0	1	0	0	1	2	4
945	1	0	0	1	1	0	0	1	0	4	0	0	2	1	1	0	1	2	7
946	1	0	0	1	1	0	0	1	1	5	1	0	2	1	1	0	1	2	8
947	1	0	0	0	0	0	0	0	0	1	0	0	0	1	1	0	0	2	4
948	1	1	0	0	1	0	0	1	1	5	0	1	2	1	1	0	1	0	6
949	0	0	0	0	0	0	0	0	0	0	0	0	0	1	1	1	0	0	3
950	1	0	0	0	0	0	0	0	0	1	0	0	0	1	1	0	1	2	5
951	1	0	0	1	1	0	0	0	0	3	1	0	0	1	1	1	1	2	7
952	1	0	0	0	0	0	0	1	0	2	0	1	2	1	1	1	1	0	7
953	0	1	0	0	0	0	0	1	0	2	0	0	2	0	1	0	0	0	3
954	1	0	0	0	0	0	0	1	0	2	1	0	2	1	0	0	0	2	6
955	1	0	0	0	0	0	0	1	0	2	0	0	2	1	1	0	0	2	6
956	1	1	0	0	1	0	0	1	1	5	0	0	2	1	1	1	1	2	8
957	0	0	0	0	0	0	0	1	0	1	1	0	2	1	0	0	1	0	5
958	1	0	0	0	0	0	0	1	0	2	1	0	2	1	1	1	1	2	9
959	1	1	0	0	0	0	0	1	0	3	0	0	2	1	1	1	0	2	7
960	0	0	0	0	0	0	0	1	0	1	0	1	2	1	1	0	1	0	6
961	1	0	0	0	0	0	0	0	0	1	1	1	0	1	0	0	0	0	3
962	1	1	0	0	0	0	0	0	0	2	0	1	0	1	0	0	1	0	3
963	1	0	0	0	0	0	0	0	0	1	0	1	0	1	1	0	0	0	3
964	1	0	0	0	0	0	0	1	0	2	1	0	2	1	0	0	1	2	7
965	1	0	0	1	1	0	0	1	0	4	0	1	2	1	1	0	0	0	5
966	1	0	0	0	0	0	0	1	0	2	0	0	2	1	1	0	1	2	7
967	1	1	0	0	1	0	0	1	1	5	0	0	2	1	1	1	1	2	8
968	0	1	0	0	1	0	0	0	1	3	0	0	0	0	1	1	0	0	2
969	1	0	0	0	1	0	0	1	1	4	0	0	2	1	1	0	1	2	7
970	1	0	0	0	0	0	0	1	0	2	0	0	2	1	0	0	0	2	5
971	1	0	0	0	0	0	0	0	0	1	0	0	0	0	1	1	1	2	5
972	1	1	1	1	0	0	0	0	0	4	0	0	0	1	1	0	1	2	5
973	1	0	0	1	0	0	0	0	0	2	1	0	0	1	0	1	0	2	5
974	1	1	0	0	1	0	0	0	0	3	0	0	0	1	1	0	1	2	5
975	1	1	0	0	1	0	0	0	0	3	0	0	0	1	0	1	1	2	5
976	1	0	0	1	0	0	0	1	0	3	1	0	2	1	0	1	1	2	8
977	1	1	0	0	0	0	0	0	0	2	1	0	0	1	1	0	1	2	6
978	1	1	0	0	1	0	0	1	0	4	1	0	2	1	1	1	1	2	9
979	1	1	0	1	0	0	0	1	0	4	1	0	2	1	0	0	1	2	7
980	1	0	0	0	1	0	0	1	0	3	0	0	2	1	1	0	0	2	6
981	1	1	0	0	1	0	0	1	0	4	0	0	2	1	1	0	1	2	7
982	1	0	0	0	0	0	0	1	0	2	0	0	2	1	1	0	1	2	7
983	1	1	0	0	0	0	0	0	0	2	0	1	0	0	0	0	1	0	2
984	0	1	0	0	0	0	0	0	0	1	1	0	0	1	0	0	1	0	3
985	0	0	0	0	1	0	0	1	0	2	0	0	2	1	0	0	1	0	4
986	1	1	0	1	0	0	0	0	0	3	1	0	0	1	1	0	0	2	5
987	1	0	0	0	0	0	0	1	0	2	0	1	2	1	1	0	1	0	6
988	1	0	0	0	0	0	0	1	0	2	1	0	2	1	1	1	1	2	9
989	1	0	0	0	0	0	0	1	0	2	1	0	2	1	1	0	1	2	8
990	1	1	0	0	1	0	0	1	1	5	0	0	2	1	0	1	1	2	7
991	1	0	0	0	0	0	0	1	0	2	1	0	2	1	1	1	1	2	9
992	1	0	0	1	0	0	0	0	0	2	0	0	0	1	0	0	1	2	4
993	1	0	0	1	0	0	0	1	0	3	0	0	2	1	1	0	0	2	6
994	1	1	0	1	1	0	0	0	0	4	0	0	0	1	0	1	1	2	5
995	1	1	0	0	0	0	0	1	0	3	0	1	2	1	1	0	1	0	6
996	1	1	0	0	1	0	0	1	0	4	0	0	2	1	0	1	1	2	7
997	1	1	0	0	0	0	0	0	0	2	1	1	0	1	0	0	0	0	3
998	1	1	0	0	0	0	0	1	1	4	1	1	2	1	0	1	1	0	7
999	1	0	0	0	0	0	0	0	0	1	0	0	0	0	0	0	0	2	2
1000	1	0	0	0	1	0	0	1	0	3	1	1	2	1	0	1	1	0	7
1001	1	1	0	0	0	0	0	1	0	3	0	0	2	1	0	0	0	2	5
1002	1	1	0	1	0	0	0	1	0	4	1	0	2	1	0	1	1	2	8
1003	0	0	0	0	1	0	0	1	0	2	0	0	2	1	1	0	1	0	5
1004	1	0	0	0	0	0	0	1	0	2	0	1	2	1	1	1	1	0	7
1005	0	0	0	0	0	0	0	1	0	1	0	0	2	1	0	1	1	0	5
1006	1	1	0	0	0	0	0	0	0	2	0	0	0	1	1	0	1	2	5
1007	1	0	0	0	0	0	0	0	0	1	0	0	0	0	1	0	0	2	3
1008	1	0	0	0	0	0	0	1	0	2	0	0	2	1	0	1	1	2	7
1009	1	0	0	0	0	0	0	1	0	2	1	0	2	1	1	0	1	2	8
1010	1	0	0	0	0	0	0	0	0	1	0	0	0	1	1	0	0	2	4
1011	1	1	0	0	1	0	0	1	0	4	0	0	2	1	0	1	1	2	7
1012	1	0	0	0	0	0	0	1	0	2	1	0	2	1	1	1	0	2	8
1013	1	1	0	0	0	0	0	0	0	2	1	0	0	1	1	1	1	2	7
1014	1	1	1	1	0	0	0	1	0	5	1	1	2	1	0	0	1	0	6
1015	1	0	0	0	0	0	0	1	0	2	0	1	2	0	0	0	1	0	4
1016	1	1	0	0	1	0	0	1	0	4	1	1	2	1	1	1	1	0	8
1017	1	1	0	0	1	0	0	0	1	4	0	0	0	1	1	1	1	2	6
1018	1	0	0	0	0	0	0	0	0	1	0	1	0	1	1	0	1	0	4
1019	1	0	0	0	0	0	0	1	0	2	1	0	2	1	0	0	1	2	7
1020	1	1	0	0	0	0	0	0	0	2	0	0	0	0	1	0	0	2	3
1021	1	0	0	1	0	0	0	1	0	3	1	0	2	1	0	0	1	2	7
1022	1	0	0	0	1	0	0	1	0	3	1	1	2	1	0	0	1	0	6
1023	1	0	0	0	0	0	0	1	0	2	0	0	2	0	1	0	0	2	5
1024	1	1	0	0	0	0	0	0	0	2	0	0	0	0	0	1	1	2	4
1025	1	1	0	0	1	0	0	0	0	3	1	0	0	1	0	0	1	2	5
1026	1	0	0	0	0	0	0	1	0	2	1	1	2	1	1	0	1	0	7
1027	1	0	0	1	0	0	0	1	0	3	1	0	2	1	0	1	0	2	7
1028	1	1	0	0	0	0	0	0	0	2	0	0	0	0	1	1	0	2	4
1029	1	0	0	1	0	0	0	1	0	3	0	0	2	1	0	1	1	2	7
1030	1	1	0	1	1	0	0	0	0	4	1	0	0	0	1	0	1	2	5
1031	1	0	0	0	1	0	0	1	0	3	0	0	2	1	0	1	1	2	7
1032	1	0	0	0	1	0	0	0	0	2	1	0	0	1	1	1	1	2	7
1033	0	1	0	1	0	0	0	0	0	2	0	0	0	0	1	0	1	0	2
1034	1	0	0	0	0	0	0	1	0	2	1	0	2	1	1	0	1	2	8
1035	1	0	0	0	1	0	0	0	0	2	0	0	0	1	0	0	0	2	3
1036	1	1	0	0	0	0	0	1	0	3	0	0	2	1	1	0	0	2	6
1037	1	0	0	0	0	0	0	0	0	1	0	0	0	1	1	0	1	2	5
1038	1	0	0	0	0	0	0	0	0	1	0	0	0	1	1	0	1	2	5
1039	1	1	0	1	0	0	0	0	0	3	0	1	0	1	1	0	0	0	3
1040	1	0	0	0	0	0	0	0	0	1	0	0	0	0	1	0	0	2	3
1041	1	1	0	1	1	0	0	1	0	5	1	0	2	1	1	1	0	2	8
1042	1	0	0	0	0	0	0	0	0	1	0	0	0	0	1	0	0	2	3
1043	1	1	0	0	0	0	0	1	0	3	1	0	2	1	1	0	1	2	8
1044	0	0	0	0	0	0	0	0	0	0	0	0	0	1	0	0	0	0	1
1045	1	0	0	0	0	0	0	1	0	2	0	0	2	1	1	1	0	2	7
1046	1	0	0	1	1	0	0	0	1	4	1	0	0	1	0	1	0	2	5
1047	1	1	0	1	0	0	0	1	0	4	0	0	2	1	0	1	1	2	7
1048	1	1	0	0	1	0	0	1	0	4	0	0	2	1	1	1	1	2	8
1049	1	0	0	0	0	0	0	1	0	2	0	0	2	1	0	0	1	2	6
1050	1	0	0	0	0	0	0	1	0	2	1	0	2	1	1	0	0	2	7
1051	1	1	0	0	0	0	0	0	0	2	1	0	0	1	1	1	1	2	7
1052	1	1	0	0	0	0	0	1	0	3	0	0	2	1	1	0	0	2	6
1053	1	0	0	1	0	0	0	0	0	2	1	0	0	1	0	1	1	2	6
1054	1	0	0	0	0	0	0	0	0	1	0	0	0	1	0	1	1	2	5
1055	1	1	0	0	0	0	0	1	0	3	1	0	2	1	1	1	1	2	9
1056	1	0	0	0	0	0	0	0	0	1	1	0	0	1	0	1	1	2	6
1057	0	0	0	0	0	0	0	0	0	0	0	0	0	0	1	0	1	0	2
1058	1	1	0	0	0	0	0	1	0	3	1	0	2	1	0	1	1	2	8
1059	1	0	0	0	0	0	0	0	1	2	0	1	0	1	1	0	1	0	4
1060	1	0	0	0	0	0	0	0	0	1	0	0	0	1	0	1	1	2	5
1061	1	0	0	0	0	0	0	1	0	2	0	1	2	0	0	0	0	0	3
1062	1	1	0	1	0	0	0	1	0	4	1	1	2	1	1	0	1	0	7
1063	1	0	0	0	1	0	0	1	0	3	0	0	2	1	1	0	0	2	6
1064	0	0	0	1	0	0	0	1	0	2	0	0	2	1	1	0	0	0	4
1065	1	1	0	1	1	0	0	1	0	5	1	0	2	1	1	0	1	2	8
1066	1	1	0	1	0	0	0	1	0	4	1	0	2	1	0	1	1	2	8
1067	1	0	0	0	0	0	0	1	0	2	1	0	2	1	0	1	1	2	8
1068	1	1	0	0	0	0	0	1	0	3	0	0	2	0	0	0	0	2	4
1069	0	1	0	0	0	0	0	1	0	2	1	0	2	0	0	1	1	0	5
1070	1	0	0	0	1	0	0	1	0	3	1	0	2	1	1	1	0	2	8
1071	1	1	0	1	1	0	0	1	0	5	0	0	2	0	1	0	1	2	6
1072	1	1	0	1	1	0	0	1	0	5	1	0	2	1	1	1	1	2	9
1073	0	1	0	1	0	0	0	1	0	3	0	0	2	1	1	0	0	0	4
1074	1	0	0	1	0	0	0	0	0	2	0	1	0	1	0	1	1	0	4
1075	1	0	0	1	0	0	0	0	0	2	1	0	0	1	0	0	1	2	5
1076	1	0	0	0	1	0	0	1	0	3	0	0	2	1	0	0	0	2	5
1077	1	0	0	1	1	0	0	0	0	3	0	0	0	1	1	0	0	2	4
1078	1	0	0	1	0	0	0	1	0	3	0	0	2	0	1	0	0	2	5
1079	1	0	0	0	0	0	0	0	0	1	0	1	0	1	0	0	0	0	2
1080	1	0	0	0	0	0	0	0	0	1	0	0	0	0	0	0	1	2	3
1081	1	0	0	0	0	0	0	0	0	1	0	0	0	0	0	0	1	2	3
1082	1	1	0	0	1	0	0	0	0	3	0	1	0	1	0	1	1	0	4
1083	1	0	0	0	0	0	0	0	0	1	0	1	0	0	0	0	0	0	1
1084	1	0	0	0	0	0	0	0	1	2	0	1	0	0	0	0	1	0	2
1085	1	1	0	0	0	0	0	0	0	2	1	0	0	1	0	0	1	2	5
1086	1	1	0	0	1	0	0	1	0	4	0	0	2	1	0	0	1	2	6
1087	0	0	0	0	0	0	0	1	0	1	1	0	2	1	0	0	1	0	5
1088	1	0	0	1	0	0	0	0	0	2	0	0	0	0	1	0	0	2	3
1089	1	0	0	0	1	0	0	1	0	3	0	0	2	1	0	0	1	2	6
1090	1	1	0	0	1	0	0	1	0	4	1	0	2	1	1	0	0	2	7
1091	1	1	0	0	0	0	0	1	0	3	1	0	2	1	1	0	1	2	8
1092	1	0	0	0	0	0	0	0	0	1	1	0	0	1	1	0	0	2	5
1093	1	0	0	0	0	0	0	1	0	2	0	0	2	0	0	0	1	2	5
1094	1	1	0	0	0	0	0	1	0	3	0	0	2	1	0	0	1	2	6
1095	1	1	0	0	0	0	0	0	0	2	0	1	0	1	1	1	0	0	4
1096	1	1	0	0	0	0	0	0	0	2	0	0	0	1	1	1	1	2	6
1097	1	1	0	1	0	0	0	0	0	3	0	1	0	1	0	1	1	0	4
1098	1	0	0	0	0	0	0	1	0	2	0	0	2	1	1	1	1	2	8
1099	1	0	0	0	0	0	0	0	0	1	0	0	0	1	1	0	0	2	4
1100	1	0	0	0	1	0	0	0	0	2	1	0	0	1	1	0	1	2	6
1101	1	1	0	0	0	0	0	0	0	2	0	1	0	1	1	1	1	0	5
1102	1	1	0	0	0	0	0	1	0	3	1	1	2	1	1	0	0	0	6
1103	1	1	0	1	1	0	0	0	0	4	1	0	0	1	0	0	0	2	4
1104	1	0	0	1	1	0	0	1	0	4	0	0	2	1	0	1	1	2	7
1105	1	1	0	0	0	0	0	1	0	3	1	0	2	1	0	1	1	2	8
1106	1	1	0	0	0	0	0	0	0	2	0	0	0	1	1	0	1	2	5
1107	1	1	0	0	0	0	0	0	0	2	0	0	0	0	0	1	0	2	3
1108	1	1	0	0	0	0	0	1	0	3	0	0	2	1	1	1	0	2	7
1109	1	0	0	0	0	0	0	0	0	1	1	1	0	1	0	1	1	0	5
1110	1	0	0	1	0	0	0	0	0	2	0	0	0	1	1	1	1	2	6
1111	1	0	0	0	0	0	0	0	0	1	0	0	0	1	1	1	1	2	6
1112	1	0	0	0	1	0	0	1	0	3	0	0	2	1	1	0	1	2	7
1113	1	0	0	0	0	0	0	1	0	2	0	0	2	1	0	1	1	2	7
1114	1	0	0	1	0	0	0	0	0	2	0	1	0	1	0	0	1	0	3
1115	0	0	0	0	0	0	0	1	0	1	1	1	2	1	1	1	1	0	8
1116	1	1	0	0	0	0	0	1	0	3	1	0	2	1	0	1	1	2	8
1117	1	1	0	1	0	0	0	1	0	4	0	1	2	1	0	0	0	0	4
1118	1	0	0	1	1	0	0	1	0	4	0	0	2	1	1	0	1	2	7
1119	1	0	0	1	0	0	0	1	0	3	1	0	2	0	0	0	0	2	5
1120	1	0	0	0	1	0	0	1	0	3	0	0	2	1	1	0	0	2	6
1121	1	0	0	0	0	0	0	0	0	1	1	0	0	1	1	0	1	2	6
1122	1	1	1	0	0	0	0	1	0	4	0	0	2	1	0	0	1	2	6
1123	1	0	0	0	0	0	0	0	0	1	1	0	0	1	0	0	1	2	5
1124	1	0	0	1	0	0	0	0	0	2	1	0	0	0	0	0	0	2	3
1125	1	0	0	0	0	0	0	0	0	1	0	0	0	1	1	0	1	2	5
1126	1	0	0	0	0	0	0	0	0	1	0	0	0	0	0	0	0	2	2
1127	1	0	0	0	0	0	0	1	0	2	1	0	2	1	1	1	1	2	9
1128	1	1	0	0	1	0	0	1	0	4	0	1	2	1	0	1	1	0	6
1129	0	1	0	0	0	0	0	0	1	2	0	0	0	1	0	1	0	0	2
1130	1	0	0	1	0	0	0	0	0	2	1	0	0	1	1	0	1	2	6
1131	1	0	0	1	1	0	0	1	0	4	0	0	2	1	0	1	1	2	7
1132	1	0	0	0	0	0	0	1	0	2	0	0	2	0	1	0	0	2	5
1133	1	1	0	0	1	0	0	0	0	3	1	0	0	1	0	1	1	2	6
1134	1	1	0	1	0	0	0	1	0	4	1	0	2	1	1	0	1	2	8
1135	1	1	0	0	1	0	0	1	0	4	0	0	2	1	1	0	1	2	7
1136	1	0	0	0	0	0	0	1	0	2	0	0	2	1	1	0	1	2	7
1137	0	1	0	0	1	0	0	1	0	3	1	0	2	1	0	1	1	0	6
1138	1	0	0	1	0	0	0	0	0	2	1	0	0	1	0	0	1	2	5
1139	1	1	0	0	1	0	0	1	0	4	0	0	2	1	0	0	0	2	5
1140	1	1	0	0	0	0	0	1	0	3	1	1	2	1	0	0	1	0	6
1141	1	0	0	0	1	0	0	1	0	3	1	0	2	0	1	0	1	2	7
1142	0	0	0	0	0	0	0	0	0	0	1	0	0	1	0	1	1	0	4
1143	0	1	0	0	0	0	0	1	0	2	1	0	2	1	1	1	1	0	7
1144	1	1	0	1	1	0	0	1	0	5	1	1	2	1	0	1	1	0	7
1145	1	1	0	0	0	0	0	1	0	3	0	1	2	1	0	0	1	0	5
1146	1	0	0	0	0	0	0	1	0	2	0	0	2	1	1	0	1	2	7
1147	1	1	0	0	0	0	0	1	0	3	1	0	2	1	1	1	1	2	9
1148	1	0	0	0	0	0	0	0	0	1	0	0	0	1	1	1	1	2	6
1149	1	0	0	0	0	0	0	0	0	1	0	0	0	1	1	1	1	2	6
1150	1	0	0	0	0	0	0	1	0	2	0	1	2	1	1	0	1	0	6
1151	1	0	0	0	0	0	0	0	1	2	0	1	0	0	1	1	1	0	4
1152	0	0	0	1	0	0	0	0	0	1	0	0	0	1	1	1	1	0	4
1153	1	0	0	0	0	0	0	1	1	3	0	0	2	1	1	1	0	2	7
1154	1	0	0	0	1	0	0	1	0	3	0	0	2	1	1	1	0	2	7
1155	1	1	0	1	0	0	0	0	0	3	0	0	0	1	1	0	0	2	4
1156	1	1	0	1	1	0	0	1	0	5	0	0	2	1	1	0	1	2	7
1157	1	1	0	1	1	0	0	1	0	5	0	1	2	1	0	0	1	0	5
1158	1	0	0	1	0	0	0	0	0	2	0	1	0	1	0	0	0	0	2
1159	1	0	0	0	0	0	0	1	1	3	1	0	2	1	1	1	0	2	8
1160	1	1	0	1	1	0	0	1	0	5	0	0	2	1	0	1	1	2	7
1161	1	1	0	0	1	0	0	1	1	5	1	1	2	1	0	1	1	0	7
1162	1	0	0	0	0	0	0	1	0	2	0	0	2	1	1	1	1	2	8
1163	1	0	0	0	0	0	0	0	0	1	0	0	0	1	1	0	0	2	4
1164	1	1	0	0	1	0	0	0	0	3	0	0	0	1	0	1	0	2	4
1165	0	0	0	0	0	0	0	1	0	1	0	0	2	0	1	0	1	0	4
1166	1	1	0	0	1	0	0	1	0	4	0	0	2	1	1	0	0	2	6
1167	0	0	0	0	0	0	0	0	0	0	0	0	0	0	1	0	0	0	1
1168	1	0	0	0	0	0	0	1	0	2	0	0	2	1	1	0	0	2	6
1169	1	1	0	0	0	0	0	1	0	3	1	0	2	1	1	1	0	2	8
1170	1	1	0	1	0	0	0	0	0	3	0	0	0	1	0	0	0	2	3
1171	1	1	0	0	1	0	0	1	0	4	1	0	2	1	0	1	1	2	8
1172	1	0	0	1	0	0	0	1	0	3	1	0	2	1	0	1	1	2	8
1173	1	1	0	1	1	0	0	1	1	6	1	0	2	1	1	1	1	2	9
1174	1	0	0	0	1	0	0	0	1	3	0	0	0	0	0	0	0	2	2
1175	1	0	0	0	0	0	0	0	0	1	1	0	0	1	1	1	1	2	7
1176	0	1	0	1	0	0	0	1	0	3	0	0	2	1	0	1	1	0	5
1177	1	0	0	0	0	0	0	0	0	1	0	0	0	1	1	0	0	2	4
1178	1	0	0	1	0	0	0	1	0	3	0	0	2	1	1	0	0	2	6
1179	0	0	0	0	0	0	0	0	0	0	0	0	0	1	0	0	0	0	1
1180	1	0	0	0	0	0	0	0	0	1	0	0	0	1	1	0	0	2	4
1181	1	0	0	0	0	0	0	0	1	2	0	0	0	0	1	1	0	2	4
1182	1	0	0	1	0	0	0	0	0	2	1	0	0	1	0	1	0	2	5
1183	0	0	0	0	0	0	0	0	0	0	0	0	0	0	0	0	0	0	0
1184	1	0	0	1	1	0	0	1	0	4	1	0	2	1	1	0	0	2	7
1185	1	0	0	1	0	0	0	0	0	2	0	0	0	0	1	1	0	2	4
1186	1	1	0	1	0	0	0	1	0	4	1	0	2	1	1	0	1	2	8
1187	0	0	0	0	0	0	0	0	0	0	1	0	0	1	0	0	0	0	2
1188	1	0	0	1	0	0	0	0	0	2	0	0	0	1	0	0	1	2	4
1189	1	1	0	0	1	0	0	0	0	3	0	0	0	1	0	1	1	2	5
1190	1	1	0	0	1	0	0	1	0	4	1	0	2	1	0	1	1	2	8
1191	1	0	0	1	0	0	0	0	0	2	1	0	0	1	0	0	0	2	4
1192	1	0	0	0	0	0	0	1	0	2	0	1	2	1	1	0	0	0	5
1193	1	0	0	1	0	0	0	1	0	3	1	0	2	1	0	0	0	2	6
1194	0	1	0	0	0	0	0	0	0	1	0	0	0	1	1	1	0	0	3
1195	1	0	0	0	0	0	0	0	0	1	1	1	0	0	1	0	0	0	3
1196	1	1	0	0	1	0	0	0	0	3	0	0	0	1	1	0	1	2	5
1197	1	0	0	0	0	0	0	1	0	2	0	0	2	1	0	0	1	2	6
1198	1	1	0	0	1	0	0	1	0	4	1	0	2	1	1	0	1	2	8
1199	1	0	0	0	1	0	0	1	0	3	1	0	2	1	0	1	1	2	8
1200	1	1	0	0	0	0	0	0	0	2	0	1	0	0	1	0	1	0	3
1201	0	1	0	0	0	0	0	0	0	1	1	1	0	1	1	1	1	0	6
1202	1	0	0	1	0	0	0	0	0	2	1	0	0	1	1	0	0	2	5
1203	0	0	0	0	1	0	0	0	0	1	1	0	0	1	1	0	0	0	3
1204	0	0	0	0	0	0	0	0	0	0	1	0	0	1	0	0	1	0	3
1205	1	0	0	0	0	0	0	0	0	1	0	1	0	1	1	0	1	0	4
1206	1	0	0	0	0	0	0	0	0	1	0	0	0	0	1	1	1	2	5
1207	1	0	0	1	0	0	0	1	0	3	1	0	2	1	0	0	1	2	7
1208	0	0	0	0	0	0	0	0	0	0	0	0	0	1	1	0	1	0	3
1209	1	0	0	0	0	0	0	0	0	1	1	0	0	1	0	0	1	2	5
1210	1	0	0	0	0	0	0	0	0	1	1	0	0	1	1	0	1	2	6
1211	1	0	0	0	0	0	0	0	0	1	1	0	0	1	0	1	1	2	6
1212	1	1	0	0	0	0	0	1	0	3	0	1	2	1	1	0	1	0	6
1213	1	0	0	0	1	0	0	1	0	3	0	0	2	1	1	0	1	2	7
1214	1	1	0	1	0	0	0	1	0	4	1	1	2	1	1	1	1	0	8
1215	0	1	0	0	0	0	0	1	0	2	0	0	2	0	1	0	0	0	3
1216	0	1	0	1	0	0	0	0	0	2	0	0	0	1	1	1	1	0	4
1217	1	1	0	0	1	0	0	0	0	3	1	0	0	1	0	1	1	2	6
1218	0	1	0	0	0	0	0	0	0	1	0	0	0	0	0	0	0	0	0
1219	0	0	0	0	0	0	0	1	0	1	0	0	2	1	0	0	1	0	4
1220	1	0	0	0	1	0	0	1	0	3	0	0	2	0	0	0	0	2	4
1221	1	0	0	0	1	0	0	0	0	2	1	0	0	1	0	0	1	2	5
1222	1	0	0	1	0	0	0	1	0	3	1	1	2	1	0	0	0	0	5
1223	1	0	0	0	1	0	0	1	0	3	1	0	2	1	1	0	1	2	8
1224	1	0	0	0	1	0	0	1	0	3	0	0	2	1	1	0	1	2	7
1225	1	0	0	0	0	0	0	1	0	2	0	0	2	1	0	0	0	2	5
1226	0	0	0	1	0	0	0	1	0	2	0	0	2	0	1	0	0	0	3
1227	1	0	0	0	0	0	0	1	0	2	0	0	2	1	0	0	1	2	6
1228	1	0	0	0	0	0	0	0	0	1	0	0	0	0	0	0	0	2	2
1229	1	0	0	0	0	0	0	0	0	1	1	0	0	1	1	0	1	2	6
1230	1	1	0	0	0	0	0	0	0	2	1	1	0	1	0	1	1	0	5
1231	1	1	0	0	0	0	0	1	0	3	0	1	2	1	1	0	0	0	5
1232	1	0	0	0	1	0	0	0	0	2	0	0	0	1	1	0	1	2	5
1233	1	0	0	0	0	0	0	0	0	1	0	0	0	0	1	0	0	2	3
1234	1	1	1	0	0	0	0	1	0	4	0	0	2	0	1	0	1	2	6
1235	1	1	0	1	1	0	0	0	0	4	0	0	0	1	0	1	0	2	4
1236	1	0	0	0	0	0	0	0	0	1	0	0	0	1	1	0	0	2	4
1237	0	1	0	0	0	0	0	0	1	2	0	0	0	0	0	0	1	0	1
1238	1	0	0	1	0	0	0	1	1	4	0	0	2	1	0	1	0	2	6
1239	1	1	0	0	0	0	0	1	0	3	0	0	2	1	0	1	1	2	7
1240	0	0	0	0	0	0	0	0	0	0	0	0	0	1	0	1	1	0	3
1241	1	0	0	1	1	0	0	0	0	3	0	0	0	1	0	0	0	2	3
1242	1	0	0	1	1	0	0	1	0	4	0	0	2	1	1	0	1	2	7
1243	1	0	0	0	0	0	0	0	0	1	0	0	0	1	1	0	1	2	5
1244	1	0	0	1	1	0	0	0	0	3	0	0	0	1	1	1	1	2	6
1245	1	0	0	1	0	0	0	0	0	2	0	1	0	1	1	1	1	0	5
1246	1	0	0	0	0	0	0	1	0	2	0	0	2	1	1	0	0	2	6
1247	1	1	0	0	0	0	0	1	0	3	0	1	2	1	1	1	1	0	7
1248	0	0	0	0	1	0	0	0	0	1	0	0	0	1	0	0	1	0	2
1249	1	1	0	0	0	0	0	1	0	3	1	0	2	0	0	1	0	2	6
1250	1	1	0	0	0	0	0	1	0	3	0	1	2	1	1	1	1	0	7
1251	1	0	0	0	0	0	0	1	0	2	0	0	2	1	1	1	1	2	8
1252	1	1	0	0	0	0	0	1	0	3	0	0	2	1	1	0	0	2	6
1253	1	0	0	0	0	0	0	1	0	2	0	0	2	1	1	0	1	2	7
1254	1	0	0	0	0	0	0	1	0	2	1	1	2	1	0	1	0	0	6
1255	1	0	0	1	1	0	0	1	0	4	1	0	2	1	1	1	1	2	9
1256	0	0	0	0	0	0	0	1	0	1	1	0	2	1	1	1	1	0	7
1257	0	0	0	1	0	0	0	1	0	2	0	0	2	1	0	1	1	0	5
1258	1	0	0	0	0	0	0	1	0	2	0	0	2	1	1	0	0	2	6
1259	1	1	0	0	0	0	0	1	0	3	0	0	2	1	1	1	0	2	7
1260	1	0	0	1	0	0	0	1	0	3	0	1	2	1	1	1	1	0	7
1261	1	0	0	0	0	0	0	0	0	1	1	0	0	1	1	0	0	2	5
1262	1	0	0	0	0	0	0	1	0	2	1	0	2	1	0	0	1	2	7
1263	1	1	0	0	0	0	0	0	0	2	1	0	0	1	1	0	0	2	5
1264	1	0	0	0	0	0	0	1	0	2	0	0	2	1	1	0	0	2	6
1265	0	1	0	1	0	0	0	0	0	2	0	1	0	1	1	1	1	0	5
1266	1	1	0	0	0	0	0	0	0	2	0	0	0	0	1	0	0	2	3
1267	0	0	0	0	0	0	0	0	0	0	0	0	0	0	1	0	1	0	2
1268	1	0	0	0	0	0	0	0	0	1	0	0	0	1	1	0	0	2	4
1269	1	1	0	0	0	0	0	1	0	3	0	0	2	1	1	1	1	2	8
1270	1	1	0	1	0	0	0	1	0	4	0	1	2	0	1	1	1	0	6
1271	1	1	0	0	0	0	0	0	0	2	0	0	0	0	1	0	0	2	3
1272	1	0	0	0	0	0	0	1	0	2	1	1	2	1	0	0	1	0	6
1273	1	0	0	0	0	0	0	0	0	1	0	1	0	1	1	0	1	0	4
1274	1	1	0	0	1	0	0	1	0	4	1	0	2	1	0	1	0	2	7
1275	1	1	0	0	0	0	0	1	0	3	0	0	2	1	0	1	1	2	7
1276	1	0	0	0	0	0	0	1	0	2	0	0	2	0	1	0	0	2	5
1277	1	0	0	0	0	0	0	0	0	1	0	0	0	1	1	0	1	2	5
1278	1	0	0	0	0	0	0	1	0	2	1	0	2	1	0	1	1	2	8
1279	1	0	0	0	1	0	0	1	0	3	1	0	2	1	1	1	1	2	9
1280	1	0	0	1	0	0	0	1	0	3	1	0	2	0	1	0	1	2	7
1281	1	1	0	0	1	0	0	1	0	4	0	0	2	1	1	1	1	2	8
1282	1	0	0	0	0	0	0	0	0	1	0	0	0	1	1	0	0	2	4
1283	1	1	0	0	1	0	0	0	0	3	0	0	0	1	0	1	1	2	5
1284	1	1	1	0	0	0	0	1	0	4	0	0	2	1	0	0	1	2	6
1285	1	0	0	0	1	0	0	1	0	3	1	0	2	1	1	1	1	2	9
1286	0	0	0	0	0	0	0	0	0	0	0	0	0	1	1	1	0	0	3
1287	0	0	0	0	0	0	0	1	0	1	0	0	2	1	1	0	1	0	5
1288	1	0	0	0	0	0	0	0	0	1	0	0	0	1	1	1	0	2	5
1289	1	0	0	0	0	0	0	0	0	1	0	1	0	0	0	0	1	0	2
1290	1	0	0	1	0	0	0	1	0	3	0	1	2	0	0	0	1	0	4
1291	1	0	0	0	0	0	0	1	0	2	1	0	2	1	1	1	1	2	9
1292	1	0	0	1	0	0	0	1	0	3	0	0	2	1	1	0	0	2	6
1293	1	0	0	0	1	0	0	0	0	2	1	0	0	1	0	0	1	2	5
1294	1	0	0	0	0	0	0	0	0	1	0	0	0	1	1	1	1	2	6
1295	1	0	0	0	1	0	0	1	0	3	0	1	2	0	0	1	1	0	5
1296	1	0	0	0	0	0	0	1	0	2	0	0	2	0	1	0	0	2	5
1297	1	1	0	0	0	0	0	0	0	2	1	0	0	1	0	1	1	2	6
1298	0	0	0	0	0	0	0	1	0	1	1	0	2	0	0	0	0	0	3
1299	1	0	0	0	1	0	0	0	0	2	0	0	0	1	0	1	0	2	4
1300	1	0	0	0	1	0	0	1	0	3	0	0	2	1	1	0	0	2	6
1301	1	1	0	0	0	0	0	1	0	3	0	0	2	0	1	0	0	2	5
1302	0	0	0	0	0	0	0	1	0	1	0	0	2	1	1	1	0	0	5
1303	1	0	0	0	1	0	0	0	0	2	0	0	0	0	1	0	1	2	4
1304	1	0	0	1	1	0	0	0	0	3	0	0	0	1	0	0	1	2	4
1305	0	0	0	0	0	0	0	0	1	1	0	0	0	1	1	1	1	0	4
1306	1	0	0	0	0	0	0	1	0	2	0	0	2	1	0	0	0	2	5
1307	1	1	0	1	0	0	0	1	0	4	1	0	2	1	0	1	1	2	8
1308	1	0	0	0	0	0	0	1	0	2	0	1	2	0	0	0	0	0	3
1309	1	1	0	0	0	0	0	0	0	2	0	1	0	1	0	0	1	0	3
1310	1	0	0	0	0	0	0	1	0	2	0	0	2	0	1	1	1	2	7
1311	1	1	0	1	0	0	0	1	0	4	0	0	2	1	1	0	1	2	7
1312	1	1	0	1	0	0	0	0	0	3	1	0	0	0	1	1	1	2	6
1313	1	1	0	0	0	0	0	1	0	3	0	0	2	1	1	0	0	2	6
1314	1	0	0	1	1	0	0	1	0	4	0	0	2	1	0	0	1	2	6
1315	1	0	0	0	0	0	0	0	0	1	1	0	0	1	1	1	0	2	6
1316	1	0	0	0	0	0	0	1	0	2	0	1	2	1	0	0	1	0	5
1317	1	1	0	0	0	0	0	1	0	3	1	1	2	1	1	1	1	0	8
1318	1	0	0	1	0	0	0	1	0	3	0	0	2	1	0	0	0	2	5
1319	1	0	0	0	0	0	0	1	0	2	1	0	2	1	0	0	1	2	7
1320	1	0	0	0	0	0	0	1	0	2	0	0	2	0	1	0	0	2	5
1321	1	0	0	0	0	0	0	0	0	1	0	1	0	0	0	0	1	0	2
1322	0	1	0	0	0	0	0	0	0	1	0	0	0	1	0	1	1	0	3
1323	1	1	0	1	0	0	0	1	0	4	0	0	2	1	1	0	0	2	6
1324	1	1	0	0	0	0	0	0	0	2	0	0	0	1	1	1	1	2	6
1325	1	0	0	0	0	0	0	0	0	1	0	0	0	1	0	0	1	2	4
1326	1	1	0	0	0	0	0	1	0	3	0	0	2	1	1	0	1	2	7
1327	1	1	0	0	0	0	0	1	0	3	0	0	2	1	1	0	0	2	6
1328	1	0	0	0	0	0	0	0	0	1	0	1	0	0	1	1	1	0	4
1329	1	0	0	0	0	0	0	0	0	1	0	0	0	0	1	0	0	2	3
1330	1	0	0	0	0	0	0	0	0	1	1	0	0	0	1	0	1	2	5
1331	1	0	0	0	0	0	0	1	0	2	0	0	2	1	1	1	1	2	8
1332	1	1	0	0	0	0	0	1	0	3	0	0	2	1	1	1	0	2	7
1333	0	1	1	0	0	0	0	1	0	3	0	0	2	1	1	0	1	0	5
1334	1	1	0	0	0	0	0	1	0	3	0	0	2	0	1	0	0	2	5
1335	1	1	0	0	0	0	0	1	0	3	0	0	2	1	1	1	1	2	8
1336	1	0	0	0	1	0	0	0	0	2	0	0	0	1	0	1	0	2	4
1337	1	0	0	0	0	0	0	1	0	2	1	0	2	1	1	1	0	2	8
1338	1	0	0	0	1	0	0	1	0	3	0	0	2	0	0	0	1	2	5
1339	1	1	0	0	0	0	0	1	0	3	0	0	2	1	1	1	1	2	8
1340	1	0	0	0	0	0	0	1	0	2	1	0	2	1	1	1	1	2	9
1341	1	1	0	0	1	0	0	1	0	4	0	0	2	1	1	1	1	2	8
1342	1	0	0	1	1	0	0	1	0	4	1	0	2	1	0	1	1	2	8
1343	1	1	0	0	0	0	0	1	0	3	1	0	2	1	1	0	0	2	7
1344	1	0	0	1	0	0	0	1	0	3	1	0	2	1	1	1	1	2	9
1345	1	0	0	0	0	0	0	0	0	1	0	0	0	1	0	0	1	2	4
1346	1	1	0	0	1	0	0	1	0	4	0	0	2	1	1	1	1	2	8
1347	1	0	0	1	0	0	0	1	0	3	0	0	2	1	1	0	0	2	6
1348	1	0	0	0	0	0	0	1	0	2	0	0	2	0	1	0	0	2	5
1349	1	1	0	0	0	0	0	0	0	2	1	0	0	0	0	1	1	2	5
1350	1	0	0	0	0	0	0	1	0	2	0	0	2	0	0	1	0	2	5
1351	1	1	0	1	0	0	0	0	1	4	0	0	0	1	0	1	1	2	5
1352	1	1	0	1	0	0	0	0	0	3	1	0	0	1	0	0	1	2	5
1353	1	1	0	0	1	0	0	1	0	4	0	0	2	1	1	1	1	2	8
1354	1	1	0	1	1	0	0	1	1	6	0	0	2	1	1	1	1	2	8
1355	1	1	0	0	0	0	0	0	0	2	0	0	0	1	1	0	1	2	5
1356	1	0	0	0	0	0	0	0	0	1	0	1	0	1	0	0	1	0	3
1357	1	0	0	1	1	0	0	1	0	4	1	0	2	1	1	1	1	2	9
1358	0	1	0	1	0	0	0	0	0	2	0	0	0	1	0	0	0	0	1
1359	1	1	0	0	0	0	0	0	0	2	0	0	0	1	1	1	0	2	5
1360	1	0	0	0	0	0	0	1	0	2	0	0	2	0	1	0	0	2	5
1361	1	0	0	0	0	0	0	1	0	2	0	0	2	1	1	0	0	2	6
1362	1	0	0	1	0	0	0	0	0	2	0	0	0	0	0	0	0	2	2
1363	1	0	0	0	0	0	0	1	0	2	1	0	2	1	1	0	1	2	8
1364	1	0	0	0	0	0	0	0	0	1	0	0	0	1	1	1	1	2	6
1365	1	0	0	1	0	0	0	1	0	3	0	0	2	1	1	1	0	2	7
1366	1	1	0	0	1	0	0	1	0	4	1	0	2	1	1	1	1	2	9
1367	1	0	0	0	0	0	0	1	0	2	0	0	2	1	1	0	0	2	6
1368	1	0	0	0	1	0	0	1	0	3	1	0	2	1	0	0	1	2	7
1369	1	0	0	0	0	0	0	1	0	2	0	0	2	1	1	0	1	2	7
1370	1	0	0	0	0	0	0	1	0	2	0	0	2	1	0	0	0	2	5
1371	1	1	1	0	0	0	0	1	0	4	0	0	2	1	1	1	1	2	8
1372	0	0	0	0	0	0	0	1	0	1	0	0	2	0	0	0	1	0	3
1373	1	1	0	0	0	0	0	0	0	2	0	1	0	1	0	1	0	0	3
1374	1	0	0	0	0	0	0	1	0	2	1	1	2	0	0	1	1	0	6
1375	1	0	0	0	0	0	0	0	0	1	0	0	0	1	1	0	1	2	5
1376	1	0	0	0	1	0	0	0	0	2	0	0	0	1	1	1	1	2	6
1377	1	0	0	0	0	0	0	0	0	1	0	0	0	1	0	0	0	2	3
1378	1	0	0	0	0	0	0	0	0	1	1	0	0	0	1	1	1	2	6
1379	1	0	0	0	0	0	0	1	0	2	0	0	2	1	0	0	1	2	6
1380	1	1	0	0	0	0	0	0	0	2	0	0	0	1	0	0	0	2	3
1381	1	0	0	0	0	0	0	0	0	1	1	0	0	1	0	0	0	2	4
1382	1	1	0	0	0	0	0	1	0	3	0	0	2	0	0	1	1	2	6
1383	1	1	0	0	0	0	0	0	0	2	0	0	0	1	1	0	1	2	5
1384	1	1	0	1	1	0	0	1	0	5	1	1	2	1	0	0	1	0	6
1385	1	0	0	0	0	0	0	0	0	1	0	0	0	0	1	0	0	2	3
1386	1	1	0	0	1	0	0	1	0	4	0	0	2	1	1	1	1	2	8
1387	0	0	0	1	1	0	0	1	1	4	0	0	2	1	0	0	0	0	3
1388	1	0	0	0	0	0	0	1	1	3	0	1	2	0	1	0	0	0	4
1389	1	0	0	0	0	0	0	0	0	1	1	0	0	1	0	1	0	2	5
1390	1	1	0	0	0	0	0	0	1	3	1	0	0	1	0	0	1	2	5
1391	1	0	0	0	0	0	0	1	0	2	0	0	2	1	1	0	1	2	7
1392	1	1	0	1	1	0	0	1	0	5	1	0	2	1	0	1	1	2	8
1393	1	0	0	0	1	0	0	1	0	3	0	0	2	0	0	0	1	2	5
1394	1	0	0	1	0	0	0	0	0	2	0	0	0	0	1	0	0	2	3
1395	1	1	0	1	0	0	0	1	0	4	1	0	2	1	0	1	1	2	8
1396	1	0	0	1	0	0	0	1	0	3	0	0	2	1	0	1	1	2	7
1397	1	0	0	0	1	0	0	1	0	3	0	0	2	1	0	0	1	2	6
1398	1	0	0	0	0	0	0	1	0	2	0	0	2	0	0	0	0	2	4
1399	1	1	0	0	0	0	0	0	0	2	0	0	0	1	1	0	1	2	5
1400	0	0	0	0	0	0	0	0	0	0	0	0	0	1	1	0	1	0	3
1401	0	1	0	0	0	0	0	0	0	1	1	1	0	1	0	0	1	0	4
1402	1	0	0	1	1	0	0	1	0	4	1	0	2	1	0	1	1	2	8
1403	0	0	0	0	1	0	0	0	0	1	0	0	0	1	0	0	1	0	2
1404	1	0	0	0	0	0	0	1	0	2	1	0	2	1	1	0	1	2	8
1405	1	1	0	1	1	0	0	1	0	5	1	0	2	1	1	1	1	2	9
1406	1	1	0	0	0	0	0	1	0	3	0	0	2	1	1	0	0	2	6
1407	1	1	0	0	0	0	0	0	0	2	0	1	0	0	0	0	0	0	1
1408	1	0	0	1	0	0	0	0	0	2	0	1	0	1	1	1	1	0	5
1409	1	1	0	0	0	0	0	1	0	3	1	0	2	0	1	1	1	2	8
1410	0	1	0	0	1	0	0	1	0	3	0	0	2	1	0	1	1	0	5
1411	1	0	0	0	0	0	0	1	0	2	0	0	2	1	0	0	1	2	6
1412	1	0	0	1	1	0	0	1	0	4	0	0	2	1	1	1	1	2	8
1413	1	0	0	1	1	0	0	0	0	3	1	1	0	1	0	1	1	0	5
1414	1	0	0	0	0	0	0	0	0	1	0	0	0	0	0	0	0	2	2
1415	0	0	0	0	0	0	0	1	0	1	0	0	2	0	0	1	1	0	4
1416	1	0	0	0	0	0	0	1	0	2	1	0	2	1	1	1	1	2	9
1417	1	1	0	0	0	0	0	1	0	3	1	0	2	1	0	0	1	2	7
1418	1	1	0	1	1	0	0	1	0	5	0	0	2	1	1	1	0	2	7
1419	1	1	0	1	0	0	0	1	0	4	0	1	2	1	0	0	1	0	5
1420	1	0	0	0	0	0	0	0	0	1	0	0	0	1	1	0	1	2	5
1421	0	0	0	0	0	0	0	0	1	1	0	0	0	1	1	0	1	0	3
1422	1	0	0	0	0	0	0	0	0	1	0	0	0	1	1	0	0	2	4
1423	1	0	0	0	1	0	0	1	0	3	0	1	2	1	0	0	1	0	5
1424	1	0	0	0	0	0	0	1	0	2	0	1	2	1	1	0	1	0	6
1425	1	0	0	0	0	0	0	0	0	1	0	0	0	1	0	1	0	2	4
1426	1	1	0	0	0	0	0	1	0	3	0	0	2	0	0	0	0	2	4
1427	1	0	0	0	0	0	0	1	0	2	0	0	2	1	0	1	0	2	6
1428	1	0	0	1	0	0	0	0	0	2	1	0	0	0	1	0	0	2	4
1429	1	1	0	0	1	0	0	1	0	4	1	1	2	1	1	1	1	0	8
1430	1	1	0	0	0	0	0	1	0	3	0	0	2	1	1	0	1	2	7
1431	1	0	0	0	0	0	0	0	0	1	0	0	0	0	1	0	0	2	3
1432	1	0	0	1	0	0	0	0	0	2	0	0	0	1	1	0	0	2	4
1433	1	0	0	0	0	0	0	1	0	2	1	0	2	1	0	0	1	2	7
1434	1	0	0	0	0	0	0	0	0	1	0	0	0	1	1	0	1	2	5
1435	1	0	0	0	0	0	0	0	0	1	0	1	0	1	1	1	1	0	5
1436	1	0	0	1	1	0	0	0	0	3	1	0	0	1	0	1	1	2	6
1437	0	0	0	0	0	0	0	0	0	0	0	0	0	0	1	0	1	0	2
1438	1	1	0	1	1	0	0	1	0	5	1	0	2	1	1	1	1	2	9
1439	1	1	1	0	0	0	0	1	0	4	0	0	2	0	0	1	1	2	6
1440	0	0	0	0	1	0	0	0	0	1	0	0	0	1	1	0	0	0	2
1441	1	1	0	1	0	0	0	1	0	4	0	0	2	1	0	0	0	2	5
1442	0	1	0	0	1	0	0	0	0	2	0	0	0	1	1	1	1	0	4
1443	1	0	0	0	0	0	0	0	0	1	0	0	0	1	1	0	0	2	4
1444	0	0	0	0	0	0	0	0	0	0	0	0	0	1	1	0	0	0	2
1445	1	1	0	0	0	0	0	0	0	2	1	0	0	1	1	1	0	2	6
1446	0	1	0	0	0	0	0	1	0	2	1	0	2	1	1	0	1	0	6
1447	1	1	0	1	1	0	0	1	0	5	0	0	2	1	1	1	1	2	8
1448	1	0	0	0	0	0	0	1	0	2	1	0	2	1	0	1	1	2	8
1449	1	0	0	0	0	0	0	1	0	2	0	1	2	0	0	1	1	0	5
1450	0	1	0	0	1	0	0	0	0	2	0	0	0	1	0	1	1	0	3
1451	1	1	0	0	0	0	0	1	0	3	0	0	2	1	1	0	1	2	7
1452	1	1	0	0	0	0	0	0	0	2	1	1	0	1	1	1	1	0	6
1453	1	0	0	1	0	0	0	1	0	3	0	0	2	1	1	0	1	2	7
1454	1	1	0	0	0	0	0	1	0	3	0	0	2	1	1	0	0	2	6
1455	1	0	0	0	0	0	0	0	0	1	0	0	0	1	1	0	1	2	5
1456	1	1	0	0	1	0	0	1	0	4	1	0	2	1	1	0	1	2	8
1457	1	0	0	0	0	0	0	0	0	1	0	0	0	1	1	0	0	2	4
1458	1	0	0	0	0	0	0	1	0	2	0	0	2	1	1	0	0	2	6
1459	1	1	0	0	1	0	0	1	0	4	1	0	2	1	1	1	1	2	9
1460	1	0	0	0	1	0	0	1	0	3	1	0	2	1	0	1	1	2	8
1461	1	0	0	1	0	0	0	0	0	2	1	1	0	1	1	1	0	0	5
1462	1	1	0	0	1	0	0	1	0	4	1	0	2	1	1	1	1	2	9
1463	0	1	0	0	0	0	0	1	1	3	1	0	2	1	0	1	1	0	6
1464	1	0	0	0	0	0	0	0	0	1	1	0	0	1	0	0	1	2	5
1465	1	0	0	0	0	0	0	0	0	1	0	0	0	1	1	1	0	2	5
1466	1	0	0	1	0	0	0	0	0	2	0	0	0	1	1	0	0	2	4
1467	1	0	0	1	1	0	0	0	0	3	0	1	0	1	1	0	1	0	4
1468	1	0	0	0	0	0	0	1	0	2	0	0	2	1	1	0	0	2	6
1469	1	0	0	1	0	0	0	1	0	3	0	0	2	1	1	0	0	2	6
1470	0	0	0	0	0	0	0	0	0	0	0	0	0	0	0	0	1	0	1
1471	0	1	0	0	0	0	0	1	0	2	0	0	2	1	1	0	0	0	4
1472	1	0	0	0	0	0	0	1	0	2	1	0	2	1	1	1	1	2	9
1473	1	1	0	1	1	0	0	1	0	5	1	0	2	1	0	1	1	2	8
1474	1	1	0	0	0	0	0	1	0	3	1	1	2	0	0	1	1	0	6
1475	1	1	0	0	0	0	0	1	0	3	0	0	2	1	1	1	0	2	7
1476	1	1	0	0	0	0	0	0	0	2	0	1	0	1	0	0	1	0	3
1477	1	0	0	0	0	0	0	1	1	3	1	1	2	1	0	1	1	0	7
1478	1	0	0	1	0	0	0	1	1	4	0	0	2	1	1	1	1	2	8
1479	1	0	0	0	1	0	0	0	0	2	0	0	0	1	0	1	1	2	5
1480	1	1	0	0	0	0	0	1	0	3	1	0	2	1	0	1	1	2	8
1481	1	0	0	0	0	0	0	0	0	1	0	0	0	1	0	1	0	2	4
1482	1	1	0	0	0	0	0	1	0	3	1	1	2	1	0	1	1	0	7
1483	1	0	0	0	0	0	0	1	0	2	0	0	2	1	1	0	0	2	6
1484	1	0	0	0	0	0	0	1	0	2	1	1	2	1	1	1	1	0	8
1485	1	1	0	0	0	0	0	1	0	3	1	0	2	1	0	1	1	2	8
1486	1	0	0	0	0	0	0	0	0	1	0	0	0	0	0	0	0	2	2
1487	1	1	0	0	0	0	0	1	0	3	0	0	2	1	0	1	1	2	7
1488	1	1	0	0	0	0	0	1	0	3	1	1	2	1	1	1	1	0	8
1489	1	0	0	0	0	0	0	0	0	1	1	1	0	1	0	0	0	0	3
1490	1	1	0	0	0	0	0	1	0	3	0	0	2	1	1	1	1	2	8
1491	1	0	0	1	0	0	0	1	0	3	1	0	2	1	1	0	0	2	7
1492	1	1	0	0	0	0	0	0	0	2	1	0	0	0	0	0	1	2	4
1493	1	1	0	0	0	0	0	0	0	2	0	0	0	0	0	1	1	2	4
1494	1	0	0	0	0	0	0	1	0	2	0	0	2	1	1	0	1	2	7
1495	1	1	0	0	0	0	0	1	0	3	1	1	2	1	0	0	1	0	6
1496	1	0	0	0	0	0	0	0	0	1	0	0	0	1	0	0	1	2	4
1497	1	1	0	0	1	0	0	0	0	3	1	0	0	1	0	0	1	2	5
1498	1	0	0	1	1	0	0	0	0	3	1	0	0	0	0	0	1	2	4
1499	1	1	0	0	0	0	0	0	0	2	0	1	0	0	1	1	1	0	4
1500	1	0	0	0	0	0	0	1	0	2	0	1	2	0	0	0	0	0	3
1501	0	0	0	1	0	0	0	0	0	1	0	0	0	1	1	0	1	0	3
1502	1	0	0	1	0	0	0	1	0	3	0	0	2	1	1	0	1	2	7
1503	0	0	0	0	0	0	0	0	0	0	0	0	0	0	1	0	0	0	1
1504	1	0	0	0	0	0	0	1	0	2	1	1	2	1	0	0	1	0	6
1505	1	0	0	0	0	0	0	1	0	2	0	0	2	1	0	1	1	2	7
1506	1	0	0	0	0	0	0	0	0	1	0	1	0	1	1	0	1	0	4
1507	1	0	0	0	1	0	0	0	0	2	1	0	0	1	0	1	1	2	6
1508	1	0	0	0	1	0	0	0	0	2	1	0	0	1	0	0	0	2	4
1509	1	1	0	0	0	0	0	0	0	2	0	1	0	1	0	1	0	0	3
1510	1	0	0	0	0	0	0	1	0	2	1	0	2	1	0	1	1	2	8
1511	1	0	0	0	0	0	0	0	0	1	1	0	0	1	0	0	0	2	4
1512	0	0	0	1	1	0	0	1	1	4	0	0	2	1	1	0	0	0	4
1513	0	1	0	0	0	0	0	0	0	1	0	0	0	0	0	0	1	0	1
1514	1	1	0	0	1	0	0	1	0	4	1	1	2	1	0	1	1	0	7
1515	1	1	0	0	0	0	0	0	0	2	0	0	0	1	1	0	0	2	4
1516	1	1	0	0	0	0	0	0	0	2	0	0	0	1	0	0	0	2	3
1517	1	1	0	0	1	0	0	1	1	5	1	0	2	1	0	1	1	2	8
1518	1	0	0	0	1	0	0	1	0	3	0	0	2	0	1	0	0	2	5
1519	1	0	0	1	0	0	0	1	0	3	0	0	2	1	1	0	1	2	7
1520	1	1	0	0	0	0	0	1	0	3	1	1	2	1	1	0	1	0	7
1521	1	0	0	0	0	0	0	1	0	2	0	0	2	1	0	1	1	2	7
1522	1	0	0	0	0	0	0	1	0	2	0	0	2	1	1	0	0	2	6
1523	1	0	0	0	0	0	0	1	0	2	0	0	2	0	0	1	0	2	5
1524	1	0	0	0	0	0	0	0	0	1	0	0	0	0	1	0	0	2	3
1525	1	0	0	0	0	0	0	1	0	2	0	0	2	0	1	0	0	2	5
1526	0	1	0	0	0	0	0	0	0	1	0	0	0	1	1	0	1	0	3
1527	1	1	0	0	1	0	0	1	0	4	1	0	2	1	0	1	1	2	8
1528	1	0	0	0	0	0	0	0	0	1	0	0	0	0	1	0	0	2	3
1529	1	1	0	1	0	0	0	0	0	3	0	1	0	1	0	0	1	0	3
1530	1	1	0	0	1	0	0	0	1	4	1	1	0	1	0	1	1	0	5
1531	1	0	0	1	0	0	0	1	0	3	1	0	2	1	1	0	1	2	8
1532	1	0	0	0	0	0	0	1	0	2	0	0	2	1	0	1	1	2	7
1533	1	0	0	1	1	0	0	1	0	4	0	1	2	1	0	0	1	0	5
1534	1	1	0	0	0	0	0	1	0	3	0	0	2	0	0	0	1	2	5
1535	1	0	0	0	0	0	0	0	0	1	0	0	0	1	1	0	0	2	4
1536	1	1	0	1	0	0	0	1	0	4	0	0	2	1	1	1	0	2	7
1537	1	0	0	0	1	0	0	1	0	3	0	0	2	0	0	1	0	2	5
1538	1	0	0	0	0	0	0	0	0	1	0	0	0	1	1	1	1	2	6
1539	0	1	0	0	0	0	0	0	0	1	1	0	0	1	0	1	1	0	4
1540	0	0	0	0	0	0	0	1	0	1	0	0	2	1	0	1	0	0	4
1541	0	0	0	1	0	0	0	1	0	2	1	0	2	1	1	0	1	0	6
1542	1	0	0	1	0	0	0	1	0	3	1	0	2	1	1	0	1	2	8
1543	0	1	0	0	0	0	0	1	0	2	1	0	2	1	1	1	1	0	7
1544	1	0	0	0	0	0	0	1	0	2	1	0	2	1	1	1	1	2	9
1545	1	1	0	1	0	0	0	1	0	4	0	1	2	1	0	1	1	0	6
1546	0	0	0	1	0	0	0	0	0	1	0	0	0	0	0	1	1	0	2
1547	1	0	0	1	0	0	0	1	0	3	0	0	2	0	1	0	0	2	5
1548	1	1	0	0	1	0	0	1	0	4	1	0	2	1	1	1	1	2	9
1549	1	1	0	1	0	0	0	1	0	4	1	1	2	1	0	0	1	0	6
1550	1	0	0	1	0	0	0	1	0	3	1	0	2	1	1	1	1	2	9
1551	1	1	0	1	0	0	0	1	0	4	0	0	2	1	0	1	1	2	7
1552	1	0	0	1	0	0	0	0	0	2	0	0	0	1	1	0	1	2	5
1553	0	0	0	1	0	0	0	1	1	3	0	0	2	1	1	0	1	0	5
1554	1	0	0	0	0	0	0	1	0	2	0	0	2	1	1	0	0	2	6
1555	1	1	0	1	1	0	0	0	0	4	0	0	0	1	1	1	1	2	6
1556	1	1	0	0	0	0	0	0	0	2	1	1	0	1	0	0	1	0	4
1557	1	1	0	0	0	0	0	1	0	3	0	0	2	1	1	1	0	2	7
1558	1	1	0	0	0	0	0	0	0	2	1	0	0	0	0	0	1	2	4
1559	1	1	0	0	0	0	0	1	0	3	0	1	2	1	0	0	1	0	5
1560	1	0	0	1	0	0	0	1	0	3	0	0	2	1	0	0	1	2	6
1561	1	0	0	0	0	0	0	0	1	2	0	0	0	1	0	0	0	2	3
1562	1	0	0	1	0	0	0	1	0	3	0	0	2	1	1	0	0	2	6
1563	1	1	0	0	0	0	0	0	0	2	0	0	0	1	0	1	1	2	5
1564	1	1	0	0	1	0	0	0	0	3	1	0	0	1	1	1	1	2	7
1565	1	0	0	1	0	0	0	0	0	2	1	0	0	1	0	1	1	2	6
1566	1	1	0	0	0	0	0	0	0	2	0	0	0	1	1	0	1	2	5
1567	0	1	0	0	0	0	0	0	0	1	0	0	0	0	0	1	0	0	1
1568	1	1	0	0	1	0	0	1	0	4	1	0	2	1	0	1	1	2	8
1569	1	1	1	0	0	0	0	0	0	3	0	0	0	0	0	1	0	2	3
1570	1	0	0	1	0	0	0	1	1	4	0	0	2	1	1	0	1	2	7
1571	1	1	0	1	0	0	0	1	0	4	1	0	2	1	0	1	1	2	8
1572	1	1	0	0	0	0	0	1	0	3	0	1	2	1	0	0	0	0	4
1573	1	0	0	0	0	0	0	1	0	2	1	0	2	1	1	1	0	2	8
1574	1	0	0	0	0	0	0	0	0	1	1	1	0	1	0	0	0	0	3
1575	1	0	0	0	0	0	0	1	0	2	0	1	2	1	0	0	1	0	5
1576	1	0	0	1	0	0	0	1	0	3	1	0	2	1	0	0	1	2	7
1577	0	0	0	0	0	0	0	0	0	0	0	0	0	1	0	0	0	0	1
1578	1	0	0	0	1	0	0	1	0	3	0	1	2	1	1	0	1	0	6
1579	0	0	0	1	1	0	0	0	0	2	0	0	0	1	1	0	0	0	2
1580	1	0	0	0	0	0	0	0	0	1	1	1	0	0	0	1	1	0	4
1581	1	1	0	1	0	0	0	1	0	4	1	0	2	1	0	0	1	2	7
1582	1	0	0	0	0	0	0	1	0	2	0	0	2	1	1	0	1	2	7
1583	1	0	0	0	0	0	0	1	0	2	1	0	2	1	0	0	1	2	7
1584	1	1	0	0	0	0	0	0	0	2	1	1	0	1	0	1	0	0	4
1585	1	0	0	0	1	0	0	0	0	2	1	0	0	1	1	1	1	2	7
1586	1	1	0	0	1	0	0	0	0	3	0	0	0	1	1	0	0	2	4
1587	1	0	0	0	1	0	0	1	0	3	0	0	2	0	1	0	0	2	5
1588	1	1	0	0	0	0	0	0	0	2	1	0	0	1	1	1	1	2	7
1589	1	0	0	1	0	0	0	1	0	3	0	0	2	1	1	0	0	2	6
1590	1	1	0	0	0	0	0	1	0	3	0	0	2	1	1	0	0	2	6
1591	1	0	0	0	1	0	0	0	0	2	0	0	0	1	0	0	0	2	3
1592	1	0	0	0	0	0	0	0	0	1	1	0	0	0	0	1	1	2	5
1593	1	1	0	1	0	0	0	1	0	4	0	0	2	1	1	1	1	2	8
1594	1	0	0	0	0	0	0	1	0	2	0	0	2	0	1	0	0	2	5
1595	1	1	0	0	0	0	0	1	0	3	0	0	2	0	0	1	0	2	5
1596	1	1	0	0	1	0	0	0	0	3	0	0	0	1	0	1	1	2	5
1597	1	0	0	0	1	0	0	1	0	3	1	0	2	0	1	1	1	2	8
1598	0	0	0	0	0	0	0	0	0	0	1	0	0	1	0	0	1	0	3
1599	0	1	0	0	0	0	0	0	0	1	0	0	0	0	1	0	0	0	1
1600	1	0	0	0	1	0	0	0	0	2	1	0	0	1	0	1	1	2	6
1601	1	0	0	0	0	0	0	1	0	2	0	0	2	1	1	0	0	2	6
1602	0	1	0	0	0	0	0	1	1	3	1	0	2	1	1	1	1	0	7
1603	1	0	0	1	0	0	0	0	0	2	0	0	0	1	1	0	0	2	4
1604	1	0	0	0	0	0	0	0	0	1	1	1	0	1	1	1	1	0	6
1605	1	1	0	0	1	0	0	1	0	4	0	0	2	1	0	1	1	2	7
1606	0	1	0	0	0	0	0	1	0	2	0	0	2	1	0	1	1	0	5
1607	1	1	0	0	0	0	0	1	0	3	1	1	2	1	0	0	1	0	6
1608	1	0	0	0	0	0	0	1	0	2	0	0	2	1	1	0	1	2	7
1609	1	0	0	1	0	0	0	1	0	3	1	0	2	1	1	0	0	2	7
1610	1	0	0	0	0	0	0	1	0	2	0	1	2	1	0	1	1	0	6
1611	1	0	0	0	1	0	0	1	0	3	1	0	2	1	0	0	1	2	7
1612	1	0	0	1	1	0	0	1	0	4	1	0	2	1	0	1	1	2	8
1613	0	0	0	0	0	0	0	1	1	2	0	0	2	0	1	0	0	0	3
1614	0	0	0	0	0	0	0	0	0	0	0	0	0	1	0	0	0	0	1
1615	0	0	0	0	0	0	0	0	0	0	0	0	0	0	0	0	0	0	0
1616	1	0	0	0	0	0	0	0	0	1	0	0	0	0	0	0	0	2	2
1617	1	1	0	0	0	0	0	1	1	4	0	1	2	1	1	0	1	0	6
1618	1	1	0	0	0	0	0	0	0	2	1	0	0	1	0	0	1	2	5
1619	1	0	0	0	0	0	0	1	0	2	0	0	2	0	1	0	0	2	5
1620	0	0	0	0	0	0	0	1	0	1	1	0	2	1	0	0	1	0	5
1621	1	1	0	0	0	0	0	1	0	3	1	0	2	1	0	1	1	2	8
1622	1	0	0	0	0	0	0	1	0	2	1	1	2	1	0	0	1	0	6
1623	1	0	0	0	0	0	0	0	0	1	0	0	0	0	1	0	0	2	3
1624	1	0	0	0	0	0	0	0	0	1	0	1	0	1	1	0	0	0	3
1625	0	0	0	0	1	0	0	1	0	2	1	0	2	1	0	1	1	0	6
1626	0	0	0	0	0	0	0	1	0	1	0	1	2	0	0	0	0	0	3
1627	1	0	0	0	0	0	0	1	0	2	0	1	2	0	1	0	0	0	4
1628	1	0	0	0	1	0	0	1	0	3	0	1	2	1	0	0	0	0	4
1629	1	0	0	1	0	0	0	1	0	3	1	0	2	1	0	0	1	2	7
1630	1	0	0	0	0	0	0	1	1	3	0	0	2	1	1	1	0	2	7
1631	1	0	0	0	0	0	0	1	0	2	0	0	2	0	0	0	0	2	4
1632	1	1	0	0	1	0	0	0	0	3	0	0	0	1	0	1	0	2	4
1633	1	0	0	1	0	0	0	0	0	2	0	1	0	1	1	0	1	0	4
1634	1	0	0	0	1	0	0	0	1	3	1	1	0	1	0	1	1	0	5
1635	1	1	0	0	0	0	0	1	0	3	0	0	2	1	1	0	0	2	6
1636	1	1	0	0	0	0	0	1	0	3	0	0	2	1	1	1	1	2	8
1637	1	0	0	1	0	0	0	1	0	3	0	0	2	1	1	0	1	2	7
1638	1	0	0	0	0	0	0	0	0	1	1	0	0	1	0	1	0	2	5
1639	1	1	0	1	0	0	0	1	0	4	1	0	2	1	0	1	1	2	8
1640	1	1	0	0	0	0	0	0	0	2	1	0	0	1	1	1	1	2	7
1641	1	1	0	0	1	0	0	1	0	4	0	0	2	0	1	1	1	2	7
1642	0	0	0	0	0	0	0	0	0	0	0	0	0	0	0	1	0	0	1
1643	1	1	0	0	1	0	0	0	0	3	1	0	0	1	0	1	1	2	6
1644	1	0	0	0	0	0	0	1	1	3	0	0	2	0	1	0	0	2	5
1645	1	0	0	0	0	0	0	1	0	2	1	1	2	1	1	1	1	0	8
1646	1	0	0	0	0	0	0	0	0	1	0	1	0	0	1	0	0	0	2
1647	1	0	0	0	0	0	0	1	0	2	1	0	2	0	0	1	1	2	7
1648	1	0	0	0	1	0	0	1	0	3	1	0	2	1	0	1	1	2	8
1649	0	0	0	0	0	0	0	0	0	0	0	0	0	1	1	1	1	0	4
1650	1	1	0	0	1	0	0	0	0	3	1	0	0	1	0	0	1	2	5
1651	1	0	0	0	0	0	0	1	0	2	1	0	2	1	0	1	1	2	8
1652	1	1	0	0	0	0	0	1	0	3	1	0	2	1	1	0	0	2	7
1653	1	0	0	0	0	0	0	1	0	2	0	0	2	1	0	1	1	2	7
1654	1	0	0	0	0	0	0	1	0	2	0	0	2	1	1	0	1	2	7
1655	1	1	0	0	1	0	0	1	0	4	1	0	2	1	1	1	1	2	9
1656	1	1	0	0	0	0	0	1	0	3	0	0	2	1	1	1	1	2	8
1657	1	0	0	0	0	0	0	0	0	1	1	1	0	1	1	0	1	0	5
1658	1	0	0	0	0	0	0	0	0	1	0	1	0	0	0	0	1	0	2
1659	1	1	0	0	1	0	0	1	0	4	1	0	2	1	1	1	1	2	9
1660	1	0	0	0	0	0	0	0	0	1	0	0	0	1	1	0	1	2	5
1661	1	0	0	0	0	0	0	1	0	2	1	0	2	1	0	0	1	2	7
1662	1	0	0	0	0	0	0	1	0	2	0	1	2	1	1	1	1	0	7
1663	1	0	0	0	0	0	0	1	0	2	1	0	2	1	0	1	1	2	8
1664	1	0	0	0	1	0	0	0	0	2	0	0	0	1	1	0	1	2	5
1665	1	1	0	0	1	0	0	1	0	4	1	0	2	1	0	0	0	2	6
1666	0	1	0	1	0	0	0	1	0	3	1	0	2	1	0	1	1	0	6
1667	1	1	0	1	0	0	0	1	0	4	1	0	2	1	0	0	1	2	7
1668	1	0	0	0	1	0	0	1	0	3	1	0	2	1	0	1	1	2	8
1669	1	1	0	0	1	0	0	0	0	3	0	0	0	1	0	0	1	2	4
1670	1	0	0	0	0	0	0	1	0	2	0	0	2	1	1	1	0	2	7
1671	1	0	0	0	1	0	0	0	0	2	0	0	0	1	1	1	1	2	6
1672	1	0	0	0	0	0	0	0	0	1	0	0	0	0	1	0	0	2	3
1673	1	0	0	0	0	0	0	1	0	2	1	1	2	1	0	0	0	0	5
1674	1	0	0	0	1	0	0	0	0	2	0	0	0	1	1	0	1	2	5
1675	1	1	0	0	1	0	0	1	0	4	1	0	2	1	0	1	1	2	8
1676	1	0	0	0	0	0	0	0	0	1	0	0	0	0	0	1	0	2	3
1677	1	0	0	0	0	0	0	0	0	1	1	1	0	1	1	0	0	0	4
1678	1	0	0	0	1	0	0	0	1	3	0	1	0	1	1	0	1	0	4
1679	1	1	0	0	0	0	0	0	0	2	0	0	0	1	0	0	1	2	4
1680	1	0	0	0	1	0	0	1	0	3	0	0	2	1	1	0	0	2	6
1681	1	1	0	0	0	0	0	1	0	3	0	1	2	1	0	1	0	0	5
1682	1	0	0	0	0	0	0	0	0	1	0	0	0	0	0	1	1	2	4
1683	1	1	0	0	1	0	0	0	0	3	1	0	0	1	1	1	1	2	7
1684	1	0	0	0	0	0	0	0	0	1	0	0	0	1	0	0	1	2	4
1685	1	1	0	0	0	0	0	1	0	3	1	0	2	1	1	0	0	2	7
1686	1	0	0	0	0	0	0	1	0	2	1	1	2	1	1	1	1	0	8
1687	1	0	0	0	0	0	0	1	0	2	0	0	2	1	1	0	0	2	6
1688	1	0	0	0	0	0	0	1	0	2	1	1	2	1	0	0	1	0	6
1689	1	1	0	0	0	0	0	0	0	2	1	0	0	1	1	0	0	2	5
1690	1	0	0	0	1	0	0	1	0	3	0	0	2	1	0	0	1	2	6
1691	1	1	0	0	1	0	0	1	0	4	1	0	2	1	0	1	1	2	8
1692	0	0	0	0	0	0	0	0	0	0	0	0	0	1	0	1	1	0	3
1693	1	0	0	1	1	0	0	0	0	3	0	0	0	1	1	1	1	2	6
1694	1	0	0	0	0	0	0	0	0	1	0	1	0	0	0	0	1	0	2
1695	1	0	0	0	0	0	0	0	0	1	0	0	0	0	0	0	1	2	3
1696	1	1	0	0	0	0	0	1	0	3	1	1	2	1	0	0	1	0	6
1697	1	0	0	0	0	0	0	1	0	2	0	0	2	1	0	0	1	2	6
1698	1	0	0	0	0	0	0	0	0	1	0	0	0	1	1	1	1	2	6
1699	1	1	0	0	1	0	0	1	0	4	1	0	2	1	1	1	1	2	9
1700	1	0	0	1	0	0	0	0	0	2	1	0	0	1	0	0	0	2	4
1701	1	1	0	0	1	0	0	0	0	3	1	0	0	1	1	1	1	2	7
1702	1	0	0	0	1	0	0	1	0	3	0	0	2	0	1	1	0	2	6
1703	1	0	0	0	0	0	0	1	0	2	0	1	2	1	0	1	1	0	6
1704	1	1	0	1	1	0	0	1	0	5	1	0	2	1	1	1	1	2	9
1705	1	0	0	0	0	0	0	0	0	1	0	0	0	1	0	0	0	2	3
1706	1	1	0	1	1	0	0	0	0	4	1	1	0	0	0	0	1	0	3
1707	1	1	1	0	0	0	0	1	0	4	0	0	2	1	1	1	0	2	7
1708	1	0	0	0	1	0	0	0	0	2	0	1	0	1	0	1	1	0	4
1709	1	1	0	0	1	0	0	1	0	4	1	0	2	0	1	0	1	2	7
1710	1	0	0	1	1	0	0	0	0	3	0	0	0	1	0	0	0	2	3
1711	1	0	0	0	0	0	0	0	0	1	0	1	0	1	1	0	0	0	3
1712	1	0	0	0	0	0	0	1	0	2	1	0	2	0	1	1	0	2	7
1713	1	0	0	0	1	0	0	0	0	2	0	0	0	1	0	0	0	2	3
1714	1	0	0	1	0	0	0	1	0	3	0	0	2	1	0	0	1	2	6
1715	0	0	0	0	0	0	0	1	0	1	0	0	2	1	1	1	1	0	6
1716	1	1	0	0	0	0	0	0	0	2	1	0	0	1	1	0	0	2	5
1717	1	0	0	0	1	0	0	0	0	2	0	0	0	1	0	1	0	2	4
1718	1	0	0	0	0	0	0	0	0	1	0	0	0	1	1	0	0	2	4
1719	1	0	0	0	0	0	0	1	0	2	0	0	2	0	0	0	0	2	4
1720	0	0	0	0	0	0	0	0	0	0	1	0	0	1	0	0	0	0	2
1721	1	1	0	0	0	0	0	0	0	2	1	0	0	1	1	0	1	2	6
1722	1	0	0	0	0	0	0	0	0	1	0	0	0	1	1	1	1	2	6
1723	0	0	0	0	0	0	0	0	0	0	0	0	0	1	0	0	1	0	2
1724	0	0	0	1	0	0	0	1	1	3	0	0	2	0	0	1	1	0	4
1725	1	0	0	0	0	0	0	0	0	1	0	1	0	1	1	0	1	0	4
1726	1	0	0	1	0	0	0	1	1	4	1	0	2	1	0	1	1	2	8
1727	1	0	0	1	0	0	0	0	0	2	0	0	0	1	1	0	1	2	5
1728	0	0	0	0	0	0	0	0	0	0	0	0	0	1	1	0	1	0	3
1729	1	0	0	0	0	0	0	0	0	1	0	1	0	0	0	0	0	0	1
1730	1	0	0	1	0	0	0	1	0	3	1	1	2	1	0	0	0	0	5
1731	1	1	0	0	0	0	0	1	0	3	0	0	2	0	0	0	1	2	5
1732	1	0	0	0	0	0	0	0	0	1	0	0	0	0	1	0	0	2	3
1733	1	0	0	0	0	0	0	0	0	1	1	0	0	0	0	0	0	2	3
1734	1	1	0	0	0	0	0	0	0	2	0	0	0	1	0	0	1	2	4
1735	0	1	0	1	0	0	0	0	0	2	1	1	0	1	0	1	1	0	5
1736	1	0	0	0	1	0	0	0	0	2	0	0	0	1	1	0	0	2	4
1737	1	1	0	0	0	0	0	0	0	2	1	1	0	1	0	1	1	0	5
1738	0	0	0	0	0	0	0	1	0	1	0	0	2	1	1	1	1	0	6
1739	1	0	0	0	0	0	0	1	0	2	1	0	2	1	1	0	1	2	8
1740	1	1	0	0	0	0	0	1	0	3	1	1	2	0	1	0	1	0	6
1741	1	1	0	0	0	0	0	1	0	3	0	0	2	1	0	0	1	2	6
1742	1	0	0	0	0	0	0	0	0	1	1	1	0	1	0	0	1	0	4
1743	1	1	0	0	0	0	0	1	0	3	0	0	2	1	1	1	1	2	8
1744	1	0	0	0	0	0	0	0	0	1	0	1	0	0	0	0	0	0	1
1745	1	0	0	0	0	0	0	0	0	1	0	0	0	0	1	1	0	2	4
1746	1	0	0	0	1	0	0	0	0	2	1	0	0	1	0	0	1	2	5
1747	0	0	0	0	0	0	0	0	0	0	1	0	0	0	0	0	0	0	1
1748	1	1	0	1	0	0	0	1	0	4	0	0	2	1	0	0	1	2	6
1749	1	0	0	1	1	0	0	1	0	4	1	0	2	1	0	0	1	2	7
1750	0	0	0	0	0	0	0	1	0	1	0	0	2	0	1	0	1	0	4
1751	1	0	0	0	0	0	0	0	0	1	0	1	0	1	0	0	0	0	2
1752	1	0	0	0	1	0	0	1	0	3	0	0	2	1	0	0	1	2	6
1753	1	0	0	0	1	0	0	1	0	3	0	1	2	1	0	0	0	0	4
1754	1	1	0	0	1	0	0	1	0	4	1	0	2	1	0	0	1	2	7
1755	1	0	0	1	1	0	0	1	0	4	0	1	2	1	1	1	1	0	7
1756	1	1	0	0	0	0	0	1	0	3	0	0	2	1	1	1	1	2	8
1757	1	1	0	1	0	0	0	1	0	4	0	0	2	1	0	0	1	2	6
1758	1	0	0	0	1	0	0	1	0	3	0	0	2	1	0	1	1	2	7
1759	1	1	0	1	0	0	0	1	0	4	0	1	2	0	1	0	1	0	5
1760	1	0	0	0	0	0	0	0	0	1	0	0	0	1	1	0	0	2	4
1761	1	1	0	0	0	0	0	1	0	3	0	0	2	0	1	0	1	2	6
1762	1	0	0	0	0	0	0	1	0	2	0	1	2	0	1	0	0	0	4
1763	1	1	0	0	1	0	0	1	0	4	0	1	2	1	0	1	1	0	6
1764	1	0	0	0	0	0	0	1	0	2	0	0	2	1	0	0	1	2	6
1765	1	1	0	0	1	0	0	1	0	4	0	0	2	1	1	1	1	2	8
1766	0	0	0	1	1	0	0	1	0	3	0	0	2	1	0	0	1	0	4
1767	0	0	0	1	1	0	0	0	0	2	1	0	0	0	1	0	0	0	2
1768	1	0	0	0	0	0	0	1	0	2	0	0	2	1	0	0	1	2	6
1769	1	1	0	0	1	0	0	1	0	4	1	0	2	1	1	0	0	2	7
1770	1	1	0	0	0	0	0	1	0	3	0	1	2	1	1	0	1	0	6
1771	1	0	0	0	0	0	0	1	0	2	0	0	2	1	1	1	1	2	8
1772	1	0	0	0	0	0	0	1	0	2	0	0	2	1	1	0	1	2	7
1773	1	1	0	0	1	0	0	0	0	3	0	1	0	1	0	0	1	0	3
1774	1	0	0	0	1	0	0	0	0	2	0	1	0	1	0	0	0	0	2
1775	1	1	0	0	0	0	0	0	0	2	0	0	0	1	1	0	1	2	5
1776	0	0	0	1	1	0	0	0	1	3	0	0	0	1	1	1	1	0	4
1777	1	0	0	1	1	0	0	1	0	4	0	0	2	1	0	0	1	2	6
1778	1	1	0	0	0	0	0	0	0	2	1	0	0	1	1	1	1	2	7
1779	0	1	0	0	0	0	0	1	0	2	1	1	2	0	0	1	0	0	5
1780	0	1	0	0	0	0	0	0	0	1	0	0	0	0	0	0	1	0	1
1781	1	0	0	1	0	0	0	1	0	3	0	0	2	1	1	1	1	2	8
1782	1	1	0	0	1	0	0	1	0	4	1	0	2	1	0	1	1	2	8
1783	1	0	0	0	0	0	0	0	0	1	0	0	0	1	0	1	0	2	4
1784	1	0	0	1	0	0	0	1	0	3	0	0	2	0	1	0	0	2	5
1785	1	1	0	1	0	0	0	1	0	4	0	0	2	1	0	1	1	2	7
1786	1	0	0	0	0	0	0	0	0	1	0	1	0	1	0	0	0	0	2
1787	1	0	0	0	0	0	0	1	0	2	0	0	2	1	0	0	1	2	6
1788	1	0	0	0	1	0	0	1	1	4	0	1	2	1	1	0	1	0	6
1789	1	1	0	1	0	0	0	0	0	3	1	0	0	1	0	0	1	2	5
1790	0	0	0	0	0	0	0	0	0	0	0	0	0	1	1	1	0	0	3
1791	1	0	0	0	1	0	0	0	0	2	1	0	0	1	0	0	1	2	5
1792	1	1	0	0	0	0	0	0	0	2	1	0	0	1	0	1	1	2	6
1793	1	0	0	0	1	0	0	1	0	3	1	0	2	1	1	1	0	2	8
1794	1	1	0	0	1	0	0	0	0	3	1	0	0	1	1	1	1	2	7
1795	1	1	0	0	0	0	0	1	0	3	0	0	2	1	1	1	0	2	7
1796	1	1	0	1	0	0	0	1	0	4	1	1	2	1	0	0	1	0	6
1797	0	0	0	0	0	0	0	0	0	0	0	1	0	1	0	0	0	0	2
1798	0	1	0	0	1	0	0	1	0	3	1	0	2	1	0	0	1	0	5
1799	1	0	0	0	0	0	0	1	0	2	0	0	2	1	0	1	1	2	7
1800	0	0	0	0	0	0	0	0	0	0	1	0	0	1	0	0	1	0	3
1801	1	0	0	0	0	0	0	0	0	1	0	0	0	1	1	1	0	2	5
1802	0	1	1	0	0	0	0	1	0	3	1	0	2	1	0	1	1	0	6
1803	1	0	0	0	0	0	0	1	0	2	1	0	2	1	0	1	1	2	8
1804	1	0	0	0	0	0	0	0	0	1	0	0	0	0	1	0	1	2	4
1805	1	1	0	0	0	0	0	0	0	2	0	0	0	1	1	0	1	2	5
1806	1	1	0	0	0	0	0	0	0	2	0	0	0	1	1	0	1	2	5
1807	1	1	0	0	0	0	0	0	0	2	0	1	0	1	1	1	1	0	5
1808	1	0	0	0	0	0	0	1	0	2	1	1	2	1	0	1	0	0	6
1809	1	1	0	1	0	0	0	0	0	3	0	0	0	1	1	0	1	2	5
1810	1	1	0	0	1	0	0	1	0	4	1	1	2	0	0	0	1	0	5
1811	1	0	0	1	0	0	0	1	0	3	0	1	2	1	1	0	0	0	5
1812	1	1	0	0	0	0	0	1	0	3	0	1	2	1	0	1	0	0	5
1813	1	0	0	0	0	0	0	0	0	1	1	1	0	0	0	0	1	0	3
1814	1	0	0	0	0	0	0	1	1	3	1	0	2	0	0	1	1	2	7
1815	0	0	0	0	0	0	0	0	0	0	0	0	0	0	1	0	0	0	1
1816	1	0	0	0	0	0	0	0	0	1	0	0	0	1	1	0	1	2	5
1817	1	0	0	0	1	0	0	0	0	2	1	0	0	1	1	1	1	2	7
1818	1	0	0	0	1	0	0	0	0	2	0	1	0	1	1	0	0	0	3
1819	1	1	0	0	0	0	0	1	0	3	0	0	2	1	0	0	1	2	6
1820	1	0	0	0	1	0	0	1	0	3	0	0	2	1	0	0	1	2	6
1821	0	0	0	0	0	0	0	1	0	1	0	0	2	0	0	0	0	0	2
1822	1	1	0	0	0	0	0	1	0	3	0	1	2	1	0	0	0	0	4
1823	1	0	0	0	0	0	0	1	0	2	1	0	2	1	0	0	1	2	7
1824	1	0	0	0	0	0	0	0	0	1	0	1	0	1	0	0	1	0	3
1825	1	0	0	0	0	0	0	1	0	2	1	0	2	1	0	1	1	2	8
1826	1	0	0	0	0	0	0	1	1	3	1	0	2	1	0	1	1	2	8
1827	0	0	0	0	0	0	0	1	1	2	0	0	2	0	0	0	1	0	3
1828	1	0	0	0	0	0	0	0	0	1	0	1	0	1	0	0	0	0	2
1829	1	0	0	0	1	0	0	0	0	2	0	0	0	1	1	0	0	2	4
1830	0	0	0	0	1	0	0	1	0	2	0	0	2	1	0	1	1	0	5
1831	1	0	0	0	0	0	0	1	0	2	0	0	2	0	0	0	1	2	5
1832	1	0	0	0	0	0	0	1	0	2	0	0	2	1	0	0	0	2	5
1833	1	0	0	0	0	0	0	1	0	2	0	0	2	1	1	1	1	2	8
1834	1	1	0	1	1	0	0	0	0	4	1	0	0	1	0	1	1	2	6
1835	1	0	0	1	1	0	0	0	0	3	1	0	0	1	0	1	1	2	6
1836	1	1	0	0	0	0	0	1	0	3	1	1	2	1	1	1	1	0	8
1837	0	0	0	1	1	0	0	1	0	3	1	0	2	1	1	1	1	0	7
1838	1	1	0	0	1	0	0	1	0	4	0	1	2	1	1	1	0	0	6
1839	0	0	0	0	1	0	0	0	0	1	1	0	0	1	0	0	1	0	3
1840	1	0	0	0	0	0	0	0	0	1	0	0	0	1	1	1	1	2	6
1841	1	0	0	0	0	0	0	1	0	2	0	0	2	1	1	0	0	2	6
1842	1	0	0	0	1	0	0	1	0	3	1	0	2	0	0	1	1	2	7
1843	1	0	0	0	0	0	0	0	0	1	0	0	0	1	1	1	0	2	5
1844	1	1	0	0	0	0	0	0	0	2	0	0	0	1	1	1	1	2	6
1845	1	1	0	1	1	0	0	1	1	6	1	1	2	1	0	1	1	0	7
1846	0	0	0	0	0	0	0	0	0	0	0	1	0	0	0	0	1	0	2
1847	1	1	0	0	0	0	0	0	0	2	1	0	0	0	0	1	1	2	5
1848	1	1	0	0	0	0	0	1	0	3	1	1	2	1	0	1	1	0	7
1849	0	1	0	0	0	0	0	0	1	2	0	1	0	1	0	1	1	0	4
1850	1	1	0	0	0	0	0	0	0	2	0	0	0	1	1	1	1	2	6
1851	1	0	0	0	0	0	0	1	0	2	1	0	2	0	0	0	0	2	5
1852	0	0	0	0	0	0	0	0	1	1	0	0	0	1	1	1	1	0	4
1853	1	0	0	0	0	0	0	0	0	1	1	0	0	1	0	0	1	2	5
1854	0	0	0	0	0	0	0	0	0	0	0	0	0	0	1	0	0	0	1
1855	1	1	0	0	0	0	0	0	0	2	0	0	0	1	1	0	1	2	5
1856	1	0	0	0	0	0	0	1	0	2	1	0	2	0	1	0	0	2	6
1857	0	1	0	1	1	0	0	1	1	5	0	0	2	1	1	0	1	0	5
1858	1	0	0	0	1	0	0	1	0	3	0	1	2	1	1	0	1	0	6
1859	1	0	0	0	0	0	0	1	0	2	0	0	2	1	0	0	0	2	5
1860	1	0	0	0	0	0	0	1	0	2	0	1	2	1	0	0	0	0	4
1861	0	1	0	0	0	0	0	0	0	1	0	0	0	1	1	0	1	0	3
1862	0	0	0	0	1	0	0	0	0	1	1	0	0	1	1	0	1	0	4
1863	1	1	0	0	1	0	0	1	0	4	0	1	2	1	0	1	1	0	6
1864	1	0	0	0	0	0	0	1	0	2	0	0	2	0	1	1	0	2	6
1865	0	1	0	1	1	0	0	1	0	4	0	0	2	1	1	1	1	0	6
1866	1	0	0	0	1	0	0	1	0	3	1	0	2	0	0	1	1	2	7
1867	1	0	0	1	0	0	0	0	0	2	0	0	0	1	1	0	0	2	4
1868	1	0	0	0	0	0	0	0	0	1	0	1	0	1	1	1	0	0	4
1869	1	0	0	0	0	0	0	1	0	2	0	1	2	1	1	1	1	0	7
1870	1	1	0	1	0	0	0	1	0	4	0	0	2	1	1	0	0	2	6
1871	1	1	0	1	0	0	0	1	0	4	0	0	2	1	0	0	1	2	6
1872	1	0	0	0	0	0	0	1	0	2	1	1	2	1	1	1	1	0	8
1873	1	1	0	1	1	0	0	1	0	5	0	0	2	1	1	0	0	2	6
1874	1	1	0	1	0	0	0	1	0	4	1	0	2	1	0	1	1	2	8
1875	1	1	0	1	0	0	0	1	0	4	1	0	2	1	1	0	0	2	7
1876	1	0	0	1	1	0	0	1	0	4	1	0	2	1	1	1	1	2	9
1877	1	0	0	0	0	0	0	0	0	1	1	1	0	1	1	0	0	0	4
1878	1	1	0	1	0	0	0	1	1	5	1	1	2	1	0	0	1	0	6
1879	1	1	1	0	0	0	0	1	0	4	0	0	2	1	0	1	1	2	7
1880	1	0	0	0	0	0	0	1	0	2	1	0	2	0	0	1	1	2	7
1881	0	1	0	0	0	0	0	0	0	1	1	0	0	1	1	0	0	0	3
1882	1	1	0	0	0	0	0	0	0	2	0	0	0	1	0	0	1	2	4
1883	1	0	0	0	0	0	0	0	0	1	1	0	0	1	1	0	0	2	5
1884	1	1	0	0	0	0	0	0	0	2	0	0	0	1	0	1	0	2	4
1885	1	1	0	1	0	0	0	1	0	4	0	1	2	0	1	0	1	0	5
1886	1	1	0	0	0	0	0	1	1	4	1	0	2	1	0	1	1	2	8
1887	0	1	0	0	0	0	0	0	0	1	0	0	0	1	0	1	1	0	3
1888	1	0	0	0	0	0	0	1	1	3	1	0	2	1	0	0	1	2	7
1889	0	1	0	0	0	0	0	1	0	2	0	0	2	1	0	0	0	0	3
1890	0	0	0	0	1	0	0	0	0	1	0	0	0	0	0	0	0	0	0
1891	1	1	0	0	0	0	0	1	0	3	1	0	2	1	0	1	1	2	8
1892	1	1	0	0	0	0	0	0	0	2	1	0	0	1	0	1	0	2	5
1893	1	0	0	1	0	0	0	1	0	3	0	0	2	1	1	1	0	2	7
1894	1	1	0	1	0	0	0	1	0	4	0	1	2	1	0	1	1	0	6
1895	1	0	0	1	0	0	0	1	0	3	0	0	2	1	0	1	0	2	6
1896	1	0	0	0	0	0	0	1	0	2	0	0	2	1	1	1	1	2	8
1897	1	0	0	0	0	0	0	0	0	1	0	0	0	1	1	1	0	2	5
1898	1	1	0	0	1	0	0	1	0	4	0	1	2	1	0	0	0	0	4
1899	0	0	0	0	0	0	0	0	1	1	0	0	0	0	1	0	1	0	2
1900	1	1	0	1	1	0	0	1	0	5	1	0	2	1	0	1	1	2	8
1901	1	0	0	0	0	0	0	0	0	1	0	0	0	1	0	0	0	2	3
1902	1	0	0	0	0	0	0	0	0	1	1	0	0	0	1	0	0	2	4
1903	1	1	0	0	0	0	0	0	0	2	0	1	0	1	1	0	1	0	4
1904	1	0	0	0	1	0	0	1	0	3	0	0	2	1	1	0	1	2	7
1905	1	0	0	0	0	0	0	0	0	1	0	0	0	1	1	0	0	2	4
1906	1	1	0	0	1	0	0	0	0	3	1	0	0	0	0	1	1	2	5
1907	0	0	0	0	0	0	0	1	0	1	1	0	2	0	0	0	1	0	4
1908	1	0	0	0	0	0	0	0	0	1	0	0	0	1	1	0	1	2	5
1909	0	1	0	0	0	0	0	1	0	2	0	0	2	1	1	0	1	0	5
1910	1	0	0	0	0	0	0	1	0	2	1	0	2	1	0	0	1	2	7
1911	1	1	0	0	1	0	0	1	0	4	1	0	2	1	1	0	1	2	8
1912	0	1	0	0	1	0	0	1	0	3	0	0	2	0	0	1	1	0	4
1913	1	0	1	0	1	0	0	0	0	3	0	0	0	1	1	0	0	2	4
1914	1	0	0	1	1	0	0	0	0	3	0	0	0	1	1	0	1	2	5
1915	1	1	0	0	0	0	0	1	0	3	1	0	2	1	1	0	0	2	7
1916	1	0	0	0	0	0	0	1	0	2	1	1	2	1	0	1	1	0	7
1917	1	1	0	0	1	0	0	1	0	4	0	0	2	1	0	0	1	2	6
1918	1	1	0	1	1	0	0	1	0	5	1	1	2	1	1	1	1	0	8
1919	1	0	0	0	0	0	0	0	0	1	0	1	0	0	0	0	1	0	2
1920	1	0	0	0	0	0	0	1	0	2	1	0	2	0	0	1	1	2	7
1921	1	0	0	0	1	0	0	0	0	2	1	0	0	1	0	1	1	2	6
1922	1	0	0	0	0	0	0	0	0	1	0	0	0	1	0	1	1	2	5
1923	1	1	0	0	0	0	0	1	0	3	0	0	2	1	1	1	1	2	8
1924	1	1	0	0	1	0	0	1	0	4	1	0	2	1	1	1	0	2	8
1925	0	0	0	1	0	0	0	0	0	1	1	0	0	1	0	0	1	0	3
1926	1	1	0	0	1	0	0	0	0	3	0	0	0	1	0	1	1	2	5
1927	0	0	0	1	0	0	0	1	0	2	1	0	2	1	0	1	1	0	6
1928	1	0	0	0	1	0	0	0	0	2	0	0	0	0	0	0	0	2	2
1929	1	0	0	0	1	0	0	1	0	3	1	0	2	1	1	1	1	2	9
1930	1	0	0	1	0	0	0	0	0	2	0	0	0	1	0	0	1	2	4
1931	1	0	0	0	0	0	0	1	0	2	1	1	2	1	0	0	1	0	6
1932	1	0	0	0	0	0	0	0	0	1	0	0	0	1	1	0	1	2	5
1933	1	0	0	0	0	0	0	0	0	1	1	0	0	1	0	0	0	2	4
1934	1	0	0	0	0	0	0	0	0	1	1	1	0	1	1	1	1	0	6
1935	1	0	0	0	0	0	0	1	0	2	1	0	2	1	0	1	1	2	8
1936	1	0	0	0	1	0	0	1	0	3	0	0	2	1	0	0	1	2	6
1937	1	0	0	0	0	0	0	0	0	1	0	0	0	0	0	0	1	2	3
1938	1	0	0	1	1	0	0	0	0	3	1	1	0	1	0	1	1	0	5
1939	0	0	0	0	0	0	0	0	0	0	0	0	0	1	0	0	1	0	2
1940	0	0	0	0	0	0	0	0	0	0	0	0	0	1	1	0	0	0	2
1941	1	0	0	0	0	0	0	0	0	1	0	0	0	0	0	1	1	2	4
1942	1	1	0	0	1	0	0	1	0	4	1	0	2	1	1	1	1	2	9
1943	1	0	0	0	0	0	0	0	0	1	1	0	0	1	0	0	0	2	4
1944	1	1	0	0	1	0	0	0	0	3	0	0	0	1	0	0	1	2	4
1945	1	1	0	0	1	0	0	1	0	4	1	0	2	1	0	0	1	2	7
1946	1	0	0	0	1	0	0	0	0	2	1	0	0	1	0	0	0	2	4
1947	1	0	0	0	1	0	0	0	0	2	0	0	0	1	0	0	1	2	4
1948	1	0	0	0	0	0	0	0	0	1	1	0	0	1	0	1	1	2	6
1949	1	0	0	0	0	0	0	1	0	2	0	0	2	1	0	0	1	2	6
1950	0	0	0	0	0	0	0	0	0	0	0	0	0	0	0	1	1	0	2
1951	1	0	0	0	1	0	0	1	1	4	0	0	2	1	1	1	1	2	8
1952	1	0	0	0	1	0	0	0	1	3	1	1	0	1	0	1	1	0	5
1953	1	0	0	0	0	0	0	0	0	1	0	0	0	0	1	1	1	2	5
1954	1	1	0	1	1	0	0	0	0	4	1	1	0	1	0	1	1	0	5
1955	1	0	0	0	0	0	0	0	0	1	0	0	0	1	1	0	0	2	4
1956	1	0	0	0	0	0	0	1	0	2	0	0	2	1	0	1	1	2	7
1957	1	1	0	0	0	0	0	1	0	3	0	0	2	1	0	0	0	2	5
1958	1	1	0	0	0	0	0	1	0	3	1	0	2	1	1	1	1	2	9
1959	1	1	0	1	0	0	0	0	0	3	1	1	0	1	0	1	1	0	5
1960	1	1	0	1	1	0	0	1	0	5	0	1	2	1	0	1	1	0	6
1961	0	0	0	0	0	0	0	1	0	1	0	0	2	0	0	0	1	0	3
1962	1	0	0	0	0	0	0	0	0	1	0	0	0	0	0	0	0	2	2
1963	1	0	0	1	0	0	0	1	0	3	0	1	2	1	0	0	1	0	5
1964	1	0	0	0	0	0	0	0	0	1	1	0	0	1	0	0	1	2	5
1965	0	1	0	0	0	0	0	0	0	1	0	0	0	0	1	0	1	0	2
1966	1	0	0	0	0	0	0	0	0	1	0	0	0	1	0	0	0	2	3
1967	1	0	0	0	0	0	0	0	0	1	0	0	0	1	1	0	1	2	5
1968	1	1	0	1	0	0	0	0	0	3	1	0	0	1	1	0	1	2	6
1969	1	1	0	0	0	0	0	0	0	2	1	0	0	0	0	0	1	2	4
1970	1	0	0	0	0	0	0	0	0	1	0	1	0	1	0	0	0	0	2
1971	1	1	0	0	1	0	0	1	1	5	1	1	2	0	0	1	1	0	6
1972	0	1	0	0	0	0	0	1	0	2	1	0	2	1	0	1	0	0	5
1973	1	0	0	0	1	0	0	0	0	2	1	0	0	0	0	0	0	2	3
1974	1	1	0	0	0	0	0	0	0	2	0	0	0	1	1	0	0	2	4
1975	1	0	0	0	0	0	0	1	0	2	0	0	2	0	1	1	0	2	6
1976	1	1	0	0	0	0	0	1	0	3	1	1	2	1	1	1	1	0	8
1977	0	0	0	0	0	0	0	0	0	0	1	0	0	1	0	0	1	0	3
1978	1	1	0	0	0	0	0	0	0	2	1	1	0	1	1	0	1	0	5
1979	1	0	0	0	0	0	0	1	0	2	1	0	2	1	1	0	0	2	7
1980	1	1	0	1	0	0	0	1	0	4	0	1	2	1	1	0	0	0	5
1981	1	0	0	0	0	0	0	0	0	1	0	1	0	0	0	1	0	0	2
1982	1	1	0	0	0	0	0	1	0	3	1	1	2	1	0	1	1	0	7
1983	1	0	0	0	0	0	0	1	0	2	0	0	2	0	1	0	0	2	5
1984	1	1	0	0	1	0	0	0	0	3	0	1	0	1	0	0	1	0	3
1985	0	0	0	0	0	0	0	0	0	0	1	0	0	1	0	1	1	0	4
1986	1	1	0	0	0	0	0	0	0	2	1	0	0	1	0	1	1	2	6
1987	1	0	0	1	1	0	0	1	0	4	1	0	2	1	0	1	1	2	8
1988	1	0	0	1	1	0	0	1	0	4	1	0	2	1	1	1	1	2	9
1989	1	1	0	0	0	0	0	0	0	2	0	0	0	1	1	0	0	2	4
1990	1	1	0	0	0	0	0	0	0	2	1	0	0	1	0	1	1	2	6
1991	1	1	0	0	0	0	0	0	0	2	1	0	0	1	1	1	0	2	6
1992	1	1	0	0	0	0	0	0	0	2	0	0	0	1	0	0	1	2	4
1993	1	1	0	0	0	0	0	0	0	2	1	0	0	1	0	0	0	2	4
1994	1	1	0	0	0	0	0	1	1	4	1	0	2	1	0	1	1	2	8
1995	1	1	0	0	0	0	0	0	0	2	0	1	0	1	1	0	0	0	3
1996	1	1	1	0	0	0	0	0	0	3	0	1	0	1	0	0	0	0	2
1997	1	0	0	1	1	0	0	1	0	4	0	0	2	1	0	1	1	2	7
1998	0	0	0	1	1	0	0	1	0	3	0	0	2	1	0	1	1	0	5
1999	1	1	1	0	1	0	0	1	0	5	1	0	2	1	0	1	1	2	8
[truncated: 8,031 more rows]
